# Supplementary material for: Aminoacyl-tRNA Specificity of a Ligase Catalyzing Non-ribosomal Peptide Extension
Source: J Am Chem Soc. 2025 Oct 9;147(42):37893–8. doi: 10.1021/jacs.5c12610 (PMC12550832; doi:10.1021/jacs.5c12610)
Supplement: Supplementary file 2 [file ja5c12610_si_002.pdb]

ATOM      1  N   MET A   1      25.659  10.963 -29.901  1.00 86.14      A    N  
ATOM      2  CA  MET A   1      24.444  10.699 -29.097  1.00 91.07      A    C  
ATOM      3  C   MET A   1      24.385   9.266 -28.573  1.00 94.05      A    C  
ATOM      4  O   MET A   1      24.107   9.074 -27.401  1.00 92.13      A    O  
ATOM      5  CB  MET A   1      23.177  11.042 -29.892  1.00 85.57      A    C  
ATOM      6  CG  MET A   1      22.014  11.366 -28.955  1.00 78.75      A    C  
ATOM      7  SD  MET A   1      22.308  12.871 -27.977  1.00 75.27      A    S  
ATOM      8  CE  MET A   1      21.780  14.153 -29.121  1.00 66.07      A    C  
ATOM      9  N   TRP A   2      24.705   8.285 -29.421  1.00 95.19      A    N  
ATOM     10  CA  TRP A   2      24.821   6.884 -29.004  1.00 95.83      A    C  
ATOM     11  C   TRP A   2      26.260   6.500 -28.656  1.00 96.05      A    C  
ATOM     12  O   TRP A   2      27.218   7.016 -29.231  1.00 94.11      A    O  
ATOM     13  CB  TRP A   2      24.279   5.965 -30.102  1.00 95.18      A    C  
ATOM     14  CG  TRP A   2      22.818   6.104 -30.384  1.00 95.01      A    C  
ATOM     15  CD1 TRP A   2      22.270   6.717 -31.461  1.00 92.18      A    C  
ATOM     16  CD2 TRP A   2      21.709   5.589 -29.599  1.00 94.40      A    C  
ATOM     17  CE2 TRP A   2      20.503   5.907 -30.277  1.00 94.00      A    C  
ATOM     18  CE3 TRP A   2      21.611   4.865 -28.385  1.00 93.62      A    C  
ATOM     19  NE1 TRP A   2      20.888   6.605 -31.405  1.00 92.73      A    N  
ATOM     20  CZ2 TRP A   2      19.239   5.507 -29.789  1.00 92.96      A    C  
ATOM     21  CZ3 TRP A   2      20.350   4.477 -27.895  1.00 92.04      A    C  
ATOM     22  CH2 TRP A   2      19.183   4.792 -28.587  1.00 92.30      A    C  
ATOM     23  N   PHE A   3      26.398   5.527 -27.773  1.00 96.72      A    N  
ATOM     24  CA  PHE A   3      27.603   4.714 -27.597  1.00 96.68      A    C  
ATOM     25  C   PHE A   3      27.199   3.262 -27.337  1.00 96.97      A    C  
ATOM     26  O   PHE A   3      26.040   2.973 -27.037  1.00 96.04      A    O  
ATOM     27  CB  PHE A   3      28.479   5.291 -26.480  1.00 95.77      A    C  
ATOM     28  CG  PHE A   3      27.880   5.167 -25.096  1.00 95.96      A    C  
ATOM     29  CD1 PHE A   3      26.943   6.121 -24.635  1.00 93.53      A    C  
ATOM     30  CD2 PHE A   3      28.245   4.099 -24.261  1.00 93.41      A    C  
ATOM     31  CE1 PHE A   3      26.398   6.008 -23.362  1.00 92.31      A    C  
ATOM     32  CE2 PHE A   3      27.690   3.986 -22.973  1.00 92.05      A    C  
ATOM     33  CZ  PHE A   3      26.767   4.942 -22.532  1.00 92.64      A    C  
ATOM     34  N   ASN A   4      28.138   2.343 -27.485  1.00 96.91      A    N  
ATOM     35  CA  ASN A   4      27.860   0.918 -27.398  1.00 96.90      A    C  
ATOM     36  C   ASN A   4      28.614   0.293 -26.226  1.00 97.06      A    C  
ATOM     37  O   ASN A   4      29.791   0.580 -26.019  1.00 95.17      A    O  
ATOM     38  CB  ASN A   4      28.241   0.226 -28.725  1.00 95.45      A    C  
ATOM     39  CG  ASN A   4      27.515   0.766 -29.943  1.00 92.37      A    C  
ATOM     40  ND2 ASN A   4      28.120   0.647 -31.097  1.00 82.41      A    N  
ATOM     41  OD1 ASN A   4      26.422   1.294 -29.903  1.00 84.34      A    O  
ATOM     42  N   THR A   5      27.946  -0.610 -25.545  1.00 97.12      A    N  
ATOM     43  CA  THR A   5      28.584  -1.674 -24.767  1.00 97.02      A    C  
ATOM     44  C   THR A   5      28.517  -2.983 -25.565  1.00 96.70      A    C  
ATOM     45  O   THR A   5      28.095  -2.988 -26.725  1.00 94.73      A    O  
ATOM     46  CB  THR A   5      27.931  -1.808 -23.382  1.00 96.31      A    C  
ATOM     47  CG2 THR A   5      28.046  -0.521 -22.568  1.00 91.81      A    C  
ATOM     48  OG1 THR A   5      26.566  -2.119 -23.521  1.00 91.81      A    O  
ATOM     49  N   SER A   6      28.959  -4.099 -25.005  1.00 96.63      A    N  
ATOM     50  CA  SER A   6      29.014  -5.361 -25.746  1.00 95.73      A    C  
ATOM     51  C   SER A   6      27.637  -5.909 -26.173  1.00 95.86      A    C  
ATOM     52  O   SER A   6      27.562  -6.652 -27.154  1.00 92.82      A    O  
ATOM     53  CB  SER A   6      29.781  -6.402 -24.930  1.00 93.57      A    C  
ATOM     54  OG  SER A   6      29.115  -6.773 -23.744  1.00 78.37      A    O  
ATOM     55  N   THR A   7      26.554  -5.532 -25.460  1.00 96.61      A    N  
ATOM     56  CA  THR A   7      25.177  -5.979 -25.711  1.00 96.66      A    C  
ATOM     57  C   THR A   7      24.273  -4.840 -26.171  1.00 96.60      A    C  
ATOM     58  O   THR A   7      23.417  -5.055 -27.035  1.00 95.21      A    O  
ATOM     59  CB  THR A   7      24.591  -6.631 -24.458  1.00 95.93      A    C  
ATOM     60  CG2 THR A   7      23.268  -7.342 -24.721  1.00 92.26      A    C  
ATOM     61  OG1 THR A   7      25.478  -7.612 -23.959  1.00 91.93      A    O  
ATOM     62  N   TRP A   8      24.455  -3.647 -25.643  1.00 97.29      A    N  
ATOM     63  CA  TRP A   8      23.491  -2.561 -25.740  1.00 97.58      A    C  
ATOM     64  C   TRP A   8      24.047  -1.324 -26.446  1.00 97.52      A    C  
ATOM     65  O   TRP A   8      25.243  -1.035 -26.404  1.00 96.13      A    O  
ATOM     66  CB  TRP A   8      23.001  -2.182 -24.335  1.00 97.16      A    C  
ATOM     67  CG  TRP A   8      22.548  -3.351 -23.517  1.00 97.21      A    C  
ATOM     68  CD1 TRP A   8      23.264  -3.962 -22.543  1.00 95.39      A    C  
ATOM     69  CD2 TRP A   8      21.313  -4.103 -23.648  1.00 96.84      A    C  
ATOM     70  CE2 TRP A   8      21.349  -5.166 -22.708  1.00 96.51      A    C  
ATOM     71  CE3 TRP A   8      20.165  -3.993 -24.467  1.00 96.33      A    C  
ATOM     72  NE1 TRP A   8      22.553  -5.038 -22.055  1.00 95.77      A    N  
ATOM     73  CZ2 TRP A   8      20.296  -6.107 -22.591  1.00 95.81      A    C  
ATOM     74  CZ3 TRP A   8      19.112  -4.920 -24.349  1.00 94.49      A    C  
ATOM     75  CH2 TRP A   8      19.186  -5.964 -23.425  1.00 94.68      A    C  
ATOM     76  N   ARG A   9      23.125  -0.567 -27.065  1.00 97.34      A    N  
ATOM     77  CA  ARG A   9      23.362   0.823 -27.455  1.00 97.17      A    C  
ATOM     78  C   ARG A   9      22.756   1.719 -26.388  1.00 97.21      A    C  
ATOM     79  O   ARG A   9      21.567   1.624 -26.121  1.00 96.37      A    O  
ATOM     80  CB  ARG A   9      22.755   1.120 -28.827  1.00 95.95      A    C  
ATOM     81  CG  ARG A   9      23.378   0.275 -29.942  1.00 89.14      A    C  
ATOM     82  CD  ARG A   9      22.783   0.632 -31.313  1.00 87.93      A    C  
ATOM     83  NE  ARG A   9      23.208   1.971 -31.758  1.00 81.80      A    N  
ATOM     84  CZ  ARG A   9      22.685   2.661 -32.766  1.00 78.54      A    C  
ATOM     85  NH1 ARG A   9      21.691   2.197 -33.478  1.00 70.88      A    N1+
ATOM     86  NH2 ARG A   9      23.159   3.824 -33.077  1.00 68.91      A    N  
ATOM     87  N   TRP A  10      23.572   2.599 -25.825  1.00 97.51      A    N  
ATOM     88  CA  TRP A  10      23.154   3.522 -24.781  1.00 97.75      A    C  
ATOM     89  C   TRP A  10      22.983   4.926 -25.335  1.00 97.67      A    C  
ATOM     90  O   TRP A  10      23.853   5.419 -26.070  1.00 96.67      A    O  
ATOM     91  CB  TRP A  10      24.170   3.504 -23.653  1.00 97.51      A    C  
ATOM     92  CG  TRP A  10      24.192   2.222 -22.881  1.00 97.50      A    C  
ATOM     93  CD1 TRP A  10      24.877   1.108 -23.214  1.00 95.85      A    C  
ATOM     94  CD2 TRP A  10      23.504   1.927 -21.634  1.00 97.10      A    C  
ATOM     95  CE2 TRP A  10      23.859   0.617 -21.244  1.00 96.77      A    C  
ATOM     96  CE3 TRP A  10      22.641   2.662 -20.786  1.00 96.74      A    C  
ATOM     97  NE1 TRP A  10      24.686   0.132 -22.242  1.00 96.07      A    N  
ATOM     98  CZ2 TRP A  10      23.405   0.046 -20.040  1.00 96.25      A    C  
ATOM     99  CZ3 TRP A  10      22.181   2.097 -19.587  1.00 95.39      A    C  
ATOM    100  CH2 TRP A  10      22.565   0.809 -19.220  1.00 95.48      A    C  
ATOM    101  N   LEU A  11      21.902   5.599 -24.954  1.00 97.40      A    N  
ATOM    102  CA  LEU A  11      21.749   7.020 -25.182  1.00 97.33      A    C  
ATOM    103  C   LEU A  11      22.634   7.776 -24.178  1.00 97.50      A    C  
ATOM    104  O   LEU A  11      22.583   7.507 -22.978  1.00 96.92      A    O  
ATOM    105  CB  LEU A  11      20.256   7.384 -25.064  1.00 96.34      A    C  
ATOM    106  CG  LEU A  11      19.929   8.780 -25.615  1.00 93.29      A    C  
ATOM    107  CD1 LEU A  11      20.061   8.845 -27.143  1.00 90.20      A    C  
ATOM    108  CD2 LEU A  11      18.486   9.144 -25.260  1.00 89.88      A    C  
ATOM    109  N   LYS A  12      23.470   8.694 -24.666  1.00 97.62      A    N  
ATOM    110  CA  LYS A  12      24.355   9.483 -23.794  1.00 97.64      A    C  
ATOM    111  C   LYS A  12      23.584  10.389 -22.833  1.00 97.70      A    C  
ATOM    112  O   LYS A  12      23.889  10.333 -21.653  1.00 97.20      A    O  
ATOM    113  CB  LYS A  12      25.368  10.307 -24.602  1.00 97.00      A    C  
ATOM    114  CG  LYS A  12      26.490   9.464 -25.200  1.00 94.24      A    C  
ATOM    115  CD  LYS A  12      27.510  10.390 -25.858  1.00 91.68      A    C  
ATOM    116  CE  LYS A  12      28.689   9.583 -26.404  1.00 84.42      A    C  
ATOM    117  NZ  LYS A  12      29.734  10.472 -26.966  1.00 77.48      A    N1+
ATOM    118  N   PRO A  13      22.625  11.228 -23.300  1.00 97.88      A    N  
ATOM    119  CA  PRO A  13      21.796  12.021 -22.396  1.00 97.60      A    C  
ATOM    120  C   PRO A  13      20.830  11.118 -21.618  1.00 97.76      A    C  
ATOM    121  O   PRO A  13      20.297  10.137 -22.146  1.00 96.96      A    O  
ATOM    122  CB  PRO A  13      21.061  13.028 -23.283  1.00 96.70      A    C  
ATOM    123  CG  PRO A  13      20.969  12.308 -24.622  1.00 93.78      A    C  
ATOM    124  CD  PRO A  13      22.266  11.510 -24.679  1.00 96.74      A    C  
ATOM    125  N   PHE A  14      20.596  11.470 -20.369  1.00 97.79      A    N  
ATOM    126  CA  PHE A  14      19.613  10.851 -19.494  1.00 97.99      A    C  
ATOM    127  C   PHE A  14      18.899  11.921 -18.667  1.00 97.81      A    C  
ATOM    128  O   PHE A  14      19.355  13.067 -18.573  1.00 97.35      A    O  
ATOM    129  CB  PHE A  14      20.287   9.797 -18.600  1.00 97.90      A    C  
ATOM    130  CG  PHE A  14      21.400  10.313 -17.728  1.00 98.16      A    C  
ATOM    131  CD1 PHE A  14      22.745  10.087 -18.079  1.00 96.94      A    C  
ATOM    132  CD2 PHE A  14      21.119  11.028 -16.549  1.00 96.93      A    C  
ATOM    133  CE1 PHE A  14      23.786  10.580 -17.278  1.00 96.86      A    C  
ATOM    134  CE2 PHE A  14      22.153  11.528 -15.748  1.00 96.75      A    C  
ATOM    135  CZ  PHE A  14      23.484  11.305 -16.119  1.00 97.49      A    C  
ATOM    136  N   VAL A  15      17.788  11.560 -18.058  1.00 97.27      A    N  
ATOM    137  CA  VAL A  15      17.056  12.415 -17.126  1.00 96.93      A    C  
ATOM    138  C   VAL A  15      17.584  12.176 -15.718  1.00 96.98      A    C  
ATOM    139  O   VAL A  15      17.617  11.037 -15.246  1.00 96.32      A    O  
ATOM    140  CB  VAL A  15      15.540  12.180 -17.209  1.00 96.15      A    C  
ATOM    141  CG1 VAL A  15      14.780  13.075 -16.239  1.00 94.12      A    C  
ATOM    142  CG2 VAL A  15      15.027  12.475 -18.627  1.00 94.15      A    C  
ATOM    143  N   LEU A  16      17.985  13.252 -15.039  1.00 97.23      A    N  
ATOM    144  CA  LEU A  16      18.291  13.225 -13.619  1.00 96.99      A    C  
ATOM    145  C   LEU A  16      17.025  13.595 -12.855  1.00 96.42      A    C  
ATOM    146  O   LEU A  16      16.614  14.750 -12.822  1.00 95.15      A    O  
ATOM    147  CB  LEU A  16      19.458  14.191 -13.339  1.00 96.59      A    C  
ATOM    148  CG  LEU A  16      19.824  14.301 -11.844  1.00 95.73      A    C  
ATOM    149  CD1 LEU A  16      20.420  12.998 -11.298  1.00 92.33      A    C  
ATOM    150  CD2 LEU A  16      20.856  15.417 -11.649  1.00 91.98      A    C  
ATOM    151  N   ARG A  17      16.402  12.597 -12.224  1.00 95.28      A    N  
ATOM    152  CA  ARG A  17      15.272  12.818 -11.324  1.00 94.27      A    C  
ATOM    153  C   ARG A  17      15.803  13.015  -9.917  1.00 94.37      A    C  
ATOM    154  O   ARG A  17      16.616  12.216  -9.461  1.00 92.39      A    O  
ATOM    155  CB  ARG A  17      14.292  11.643 -11.401  1.00 91.89      A    C  
ATOM    156  CG  ARG A  17      13.680  11.506 -12.805  1.00 86.82      A    C  
ATOM    157  CD  ARG A  17      12.845  10.226 -12.907  1.00 83.85      A    C  
ATOM    158  NE  ARG A  17      11.625  10.238 -12.091  1.00 79.32      A    N  
ATOM    159  CZ  ARG A  17      10.977   9.172 -11.653  1.00 78.32      A    C  
ATOM    160  NH1 ARG A  17      11.411   7.974 -11.859  1.00 70.14      A    N1+
ATOM    161  NH2 ARG A  17       9.872   9.289 -11.001  1.00 70.94      A    N  
ATOM    162  N   SER A  18      15.347  14.044  -9.220  1.00 94.75      A    N  
ATOM    163  CA  SER A  18      15.730  14.279  -7.832  1.00 94.45      A    C  
ATOM    164  C   SER A  18      14.571  14.822  -7.017  1.00 94.39      A    C  
ATOM    165  O   SER A  18      13.638  15.423  -7.548  1.00 92.04      A    O  
ATOM    166  CB  SER A  18      16.956  15.204  -7.743  1.00 92.96      A    C  
ATOM    167  OG  SER A  18      16.648  16.552  -8.063  1.00 85.93      A    O  
ATOM    168  N   THR A  19      14.644  14.647  -5.702  1.00 94.52      A    N  
ATOM    169  CA  THR A  19      13.753  15.314  -4.766  1.00 94.21      A    C  
ATOM    170  C   THR A  19      14.129  16.792  -4.619  1.00 93.70      A    C  
ATOM    171  O   THR A  19      15.263  17.193  -4.899  1.00 91.71      A    O  
ATOM    172  CB  THR A  19      13.761  14.596  -3.408  1.00 93.50      A    C  
ATOM    173  CG2 THR A  19      13.242  13.169  -3.532  1.00 87.75      A    C  
ATOM    174  OG1 THR A  19      15.067  14.527  -2.889  1.00 87.77      A    O  
ATOM    175  N   SER A  20      13.188  17.617  -4.157  1.00 92.43      A    N  
ATOM    176  CA  SER A  20      13.423  19.030  -3.840  1.00 91.45      A    C  
ATOM    177  C   SER A  20      13.446  19.320  -2.343  1.00 92.02      A    C  
ATOM    178  O   SER A  20      13.884  20.393  -1.930  1.00 89.32      A    O  
ATOM    179  CB  SER A  20      12.376  19.914  -4.498  1.00 88.26      A    C  
ATOM    180  OG  SER A  20      12.607  19.941  -5.881  1.00 76.41      A    O  
ATOM    181  N   ILE A  21      13.003  18.367  -1.534  1.00 93.56      A    N  
ATOM    182  CA  ILE A  21      13.053  18.441  -0.075  1.00 93.81      A    C  
ATOM    183  C   ILE A  21      14.149  17.492   0.414  1.00 94.68      A    C  
ATOM    184  O   ILE A  21      14.155  16.324   0.020  1.00 94.03      A    O  
ATOM    185  CB  ILE A  21      11.663  18.167   0.530  1.00 92.70      A    C  
ATOM    186  CG1 ILE A  21      10.694  19.266   0.037  1.00 89.99      A    C  
ATOM    187  CG2 ILE A  21      11.744  18.110   2.065  1.00 89.40      A    C  
ATOM    188  CD1 ILE A  21       9.388  19.400   0.802  1.00 80.82      A    C  
ATOM    189  N   PRO A  22      15.081  17.978   1.266  1.00 95.26      A    N  
ATOM    190  CA  PRO A  22      16.161  17.142   1.764  1.00 95.64      A    C  
ATOM    191  C   PRO A  22      15.635  16.021   2.663  1.00 96.14      A    C  
ATOM    192  O   PRO A  22      14.645  16.187   3.372  1.00 95.18      A    O  
ATOM    193  CB  PRO A  22      17.103  18.104   2.503  1.00 94.27      A    C  
ATOM    194  CG  PRO A  22      16.184  19.224   2.955  1.00 91.71      A    C  
ATOM    195  CD  PRO A  22      15.167  19.315   1.827  1.00 94.11      A    C  
ATOM    196  N   ILE A  23      16.327  14.883   2.666  1.00 96.98      A    N  
ATOM    197  CA  ILE A  23      15.899  13.697   3.412  1.00 97.07      A    C  
ATOM    198  C   ILE A  23      15.910  13.909   4.928  1.00 97.01      A    C  
ATOM    199  O   ILE A  23      15.169  13.256   5.656  1.00 96.21      A    O  
ATOM    200  CB  ILE A  23      16.730  12.479   2.983  1.00 96.44      A    C  
ATOM    201  CG1 ILE A  23      16.035  11.185   3.423  1.00 92.61      A    C  
ATOM    202  CG2 ILE A  23      18.182  12.568   3.495  1.00 92.14      A    C  
ATOM    203  CD1 ILE A  23      16.536   9.932   2.703  1.00 88.33      A    C  
ATOM    204  N   GLU A  24      16.679  14.874   5.404  1.00 96.76      A    N  
ATOM    205  CA  GLU A  24      16.721  15.291   6.806  1.00 96.57      A    C  
ATOM    206  C   GLU A  24      15.343  15.720   7.317  1.00 96.42      A    C  
ATOM    207  O   GLU A  24      15.066  15.582   8.503  1.00 94.97      A    O  
ATOM    208  CB  GLU A  24      17.723  16.437   6.985  1.00 96.22      A    C  
ATOM    209  CG  GLU A  24      19.201  16.034   6.835  1.00 94.91      A    C  
ATOM    210  CD  GLU A  24      19.699  15.889   5.385  1.00 95.67      A    C  
ATOM    211  OE1 GLU A  24      20.895  15.600   5.214  1.00 90.37      A    O  
ATOM    212  OE2 GLU A  24      18.902  16.060   4.440  1.00 92.31      A    O1-
ATOM    213  N   MET A  25      14.445  16.161   6.444  1.00 95.83      A    N  
ATOM    214  CA  MET A  25      13.089  16.539   6.830  1.00 95.17      A    C  
ATOM    215  C   MET A  25      12.256  15.369   7.354  1.00 95.31      A    C  
ATOM    216  O   MET A  25      11.417  15.571   8.233  1.00 93.80      A    O  
ATOM    217  CB  MET A  25      12.376  17.219   5.660  1.00 93.85      A    C  
ATOM    218  CG  MET A  25      13.023  18.565   5.322  1.00 86.51      A    C  
ATOM    219  SD  MET A  25      12.955  19.753   6.689  1.00 79.73      A    S  
ATOM    220  CE  MET A  25      14.554  20.552   6.472  1.00 67.99      A    C  
ATOM    221  N   VAL A  26      12.498  14.153   6.865  1.00 96.21      A    N  
ATOM    222  CA  VAL A  26      11.865  12.944   7.400  1.00 96.36      A    C  
ATOM    223  C   VAL A  26      12.721  12.262   8.463  1.00 96.48      A    C  
ATOM    224  O   VAL A  26      12.183  11.759   9.443  1.00 95.20      A    O  
ATOM    225  CB  VAL A  26      11.453  11.938   6.313  1.00 95.07      A    C  
ATOM    226  CG1 VAL A  26      10.293  12.494   5.497  1.00 88.28      A    C  
ATOM    227  CG2 VAL A  26      12.588  11.553   5.368  1.00 88.99      A    C  
ATOM    228  N   LEU A  27      14.050  12.309   8.340  1.00 96.87      A    N  
ATOM    229  CA  LEU A  27      14.968  11.728   9.325  1.00 96.59      A    C  
ATOM    230  C   LEU A  27      14.876  12.405  10.700  1.00 96.52      A    C  
ATOM    231  O   LEU A  27      15.060  11.744  11.719  1.00 94.74      A    O  
ATOM    232  CB  LEU A  27      16.409  11.828   8.809  1.00 95.63      A    C  
ATOM    233  CG  LEU A  27      16.753  10.874   7.652  1.00 91.68      A    C  
ATOM    234  CD1 LEU A  27      18.173  11.165   7.179  1.00 88.36      A    C  
ATOM    235  CD2 LEU A  27      16.690   9.404   8.073  1.00 88.30      A    C  
ATOM    236  N   ASN A  28      14.576  13.697  10.736  1.00 96.09      A    N  
ATOM    237  CA  ASN A  28      14.449  14.457  11.981  1.00 95.37      A    C  
ATOM    238  C   ASN A  28      13.130  14.206  12.727  1.00 95.77      A    C  
ATOM    239  O   ASN A  28      13.019  14.592  13.889  1.00 93.68      A    O  
ATOM    240  CB  ASN A  28      14.674  15.944  11.678  1.00 93.40      A    C  
ATOM    241  CG  ASN A  28      16.125  16.266  11.343  1.00 88.26      A    C  
ATOM    242  ND2 ASN A  28      16.369  17.396  10.717  1.00 79.02      A    N  
ATOM    243  OD1 ASN A  28      17.050  15.540  11.670  1.00 80.14      A    O  
ATOM    244  N   LEU A  29      12.175  13.512  12.116  1.00 96.99      A    N  
ATOM    245  CA  LEU A  29      10.914  13.103  12.752  1.00 96.95      A    C  
ATOM    246  C   LEU A  29      11.057  11.789  13.541  1.00 97.00      A    C  
ATOM    247  O   LEU A  29      10.146  10.959  13.570  1.00 95.57      A    O  
ATOM    248  CB  LEU A  29       9.787  13.045  11.708  1.00 96.48      A    C  
ATOM    249  CG  LEU A  29       9.468  14.387  11.024  1.00 95.69      A    C  
ATOM    250  CD1 LEU A  29       8.427  14.143   9.928  1.00 93.50      A    C  
ATOM    251  CD2 LEU A  29       8.909  15.416  12.002  1.00 93.08      A    C  
ATOM    252  N   ARG A  30      12.209  11.580  14.153  1.00 96.65      A    N  
ATOM    253  CA  ARG A  30      12.494  10.404  14.978  1.00 96.31      A    C  
ATOM    254  C   ARG A  30      12.167  10.663  16.442  1.00 96.49      A    C  
ATOM    255  O   ARG A  30      12.524  11.708  16.984  1.00 94.59      A    O  
ATOM    256  CB  ARG A  30      13.963   9.997  14.838  1.00 94.53      A    C  
ATOM    257  CG  ARG A  30      14.233   9.321  13.495  1.00 90.21      A    C  
ATOM    258  CD  ARG A  30      15.723   9.001  13.349  1.00 90.32      A    C  
ATOM    259  NE  ARG A  30      15.941   8.109  12.198  1.00 88.89      A    N  
ATOM    260  CZ  ARG A  30      17.068   7.765  11.624  1.00 89.50      A    C  
ATOM    261  NH1 ARG A  30      18.222   8.222  11.994  1.00 83.08      A    N1+
ATOM    262  NH2 ARG A  30      17.035   6.907  10.644  1.00 83.14      A    N  
ATOM    263  N   LEU A  31      11.616   9.642  17.087  1.00 96.99      A    N  
ATOM    264  CA  LEU A  31      11.604   9.540  18.534  1.00 96.65      A    C  
ATOM    265  C   LEU A  31      13.041   9.359  19.037  1.00 96.25      A    C  
ATOM    266  O   LEU A  31      13.830   8.616  18.446  1.00 94.61      A    O  
ATOM    267  CB  LEU A  31      10.720   8.364  18.964  1.00 95.98      A    C  
ATOM    268  CG  LEU A  31       9.239   8.484  18.570  1.00 94.95      A    C  
ATOM    269  CD1 LEU A  31       8.525   7.176  18.895  1.00 92.15      A    C  
ATOM    270  CD2 LEU A  31       8.534   9.610  19.316  1.00 91.94      A    C  
ATOM    271  N   LYS A  32      13.382  10.021  20.125  1.00 96.04      A    N  
ATOM    272  CA  LYS A  32      14.719   9.993  20.725  1.00 95.19      A    C  
ATOM    273  C   LYS A  32      14.676   9.418  22.125  1.00 95.15      A    C  
ATOM    274  O   LYS A  32      15.149   8.305  22.353  1.00 90.91      A    O  
ATOM    275  CB  LYS A  32      15.356  11.391  20.688  1.00 93.10      A    C  
ATOM    276  CG  LYS A  32      15.587  11.906  19.258  1.00 88.94      A    C  
ATOM    277  CD  LYS A  32      16.225  13.294  19.272  1.00 81.91      A    C  
ATOM    278  CE  LYS A  32      16.390  13.785  17.837  1.00 72.85      A    C  
ATOM    279  NZ  LYS A  32      16.942  15.173  17.769  1.00 62.73      A    N1+
ATOM    280  N   GLU A  33      14.111  10.157  23.054  1.00 94.54      A    N  
ATOM    281  CA  GLU A  33      14.130   9.770  24.465  1.00 94.01      A    C  
ATOM    282  C   GLU A  33      13.128   8.655  24.757  1.00 94.64      A    C  
ATOM    283  O   GLU A  33      13.455   7.698  25.461  1.00 92.60      A    O  
ATOM    284  CB  GLU A  33      13.919  11.018  25.336  1.00 92.35      A    C  
ATOM    285  CG  GLU A  33      14.440  10.844  26.770  1.00 80.80      A    C  
ATOM    286  CD  GLU A  33      15.951  10.495  26.829  1.00 73.54      A    C  
ATOM    287  OE1 GLU A  33      16.367   9.889  27.833  1.00 64.27      A    O  
ATOM    288  OE2 GLU A  33      16.712  10.770  25.863  1.00 66.24      A    O1-
ATOM    289  N   SER A  34      11.964   8.697  24.129  1.00 95.02      A    N  
ATOM    290  CA  SER A  34      10.967   7.636  24.267  1.00 94.68      A    C  
ATOM    291  C   SER A  34      11.470   6.289  23.734  1.00 94.84      A    C  
ATOM    292  O   SER A  34      11.235   5.265  24.374  1.00 93.09      A    O  
ATOM    293  CB  SER A  34       9.677   8.028  23.558  1.00 92.86      A    C  
ATOM    294  OG  SER A  34       9.926   8.259  22.193  1.00 83.23      A    O  
ATOM    295  N   ILE A  35      12.245   6.260  22.648  1.00 95.02      A    N  
ATOM    296  CA  ILE A  35      12.865   5.030  22.124  1.00 94.31      A    C  
ATOM    297  C   ILE A  35      13.862   4.441  23.124  1.00 94.60      A    C  
ATOM    298  O   ILE A  35      13.879   3.230  23.318  1.00 93.02      A    O  
ATOM    299  CB  ILE A  35      13.531   5.286  20.758  1.00 92.34      A    C  
ATOM    300  CG1 ILE A  35      12.476   5.480  19.655  1.00 85.07      A    C  
ATOM    301  CG2 ILE A  35      14.527   4.178  20.349  1.00 86.09      A    C  
ATOM    302  CD1 ILE A  35      11.705   4.213  19.254  1.00 79.03      A    C  
ATOM    303  N   LYS A  36      14.688   5.275  23.773  1.00 95.45      A    N  
ATOM    304  CA  LYS A  36      15.613   4.793  24.807  1.00 94.92      A    C  
ATOM    305  C   LYS A  36      14.852   4.162  25.968  1.00 94.89      A    C  
ATOM    306  O   LYS A  36      15.151   3.035  26.339  1.00 93.45      A    O  
ATOM    307  CB  LYS A  36      16.496   5.915  25.332  1.00 94.12      A    C  
ATOM    308  CG  LYS A  36      17.517   6.452  24.317  1.00 84.40      A    C  
ATOM    309  CD  LYS A  36      18.284   7.545  25.035  1.00 81.28      A    C  
ATOM    310  CE  LYS A  36      19.101   8.436  24.121  1.00 69.78      A    C  
ATOM    311  NZ  LYS A  36      19.355   9.715  24.846  1.00 61.91      A    N1+
ATOM    312  N   GLN A  37      13.835   4.850  26.479  1.00 94.86      A    N  
ATOM    313  CA  GLN A  37      13.016   4.361  27.588  1.00 94.65      A    C  
ATOM    314  C   GLN A  37      12.241   3.092  27.214  1.00 94.77      A    C  
ATOM    315  O   GLN A  37      12.135   2.172  28.016  1.00 93.16      A    O  
ATOM    316  CB  GLN A  37      12.053   5.459  28.037  1.00 93.78      A    C  
ATOM    317  CG  GLN A  37      12.782   6.654  28.673  1.00 89.13      A    C  
ATOM    318  CD  GLN A  37      11.815   7.728  29.152  1.00 85.34      A    C  
ATOM    319  NE2 GLN A  37      12.295   8.931  29.382  1.00 73.74      A    N  
ATOM    320  OE1 GLN A  37      10.635   7.517  29.346  1.00 76.52      A    O  
ATOM    321  N   LEU A  38      11.746   3.012  25.978  1.00 94.87      A    N  
ATOM    322  CA  LEU A  38      11.050   1.838  25.465  1.00 94.09      A    C  
ATOM    323  C   LEU A  38      11.984   0.632  25.363  1.00 93.93      A    C  
ATOM    324  O   LEU A  38      11.640  -0.464  25.795  1.00 92.47      A    O  
ATOM    325  CB  LEU A  38      10.393   2.223  24.125  1.00 92.48      A    C  
ATOM    326  CG  LEU A  38       9.306   1.247  23.645  1.00 87.52      A    C  
ATOM    327  CD1 LEU A  38       8.347   1.986  22.707  1.00 79.48      A    C  
ATOM    328  CD2 LEU A  38       9.882   0.061  22.875  1.00 78.65      A    C  
ATOM    329  N   ASN A  39      13.216   0.833  24.883  1.00 93.89      A    N  
ATOM    330  CA  ASN A  39      14.233  -0.218  24.817  1.00 92.73      A    C  
ATOM    331  C   ASN A  39      14.698  -0.662  26.211  1.00 92.96      A    C  
ATOM    332  O   ASN A  39      14.948  -1.845  26.423  1.00 91.30      A    O  
ATOM    333  CB  ASN A  39      15.416   0.290  23.979  1.00 91.38      A    C  
ATOM    334  CG  ASN A  39      15.109   0.315  22.487  1.00 87.17      A    C  
ATOM    335  ND2 ASN A  39      15.797   1.146  21.738  1.00 77.54      A    N  
ATOM    336  OD1 ASN A  39      14.295  -0.427  21.974  1.00 78.99      A    O  
ATOM    337  N   GLU A  40      14.802   0.262  27.154  1.00 93.49      A    N  
ATOM    338  CA  GLU A  40      15.167  -0.035  28.540  1.00 93.54      A    C  
ATOM    339  C   GLU A  40      14.076  -0.857  29.242  1.00 93.85      A    C  
ATOM    340  O   GLU A  40      14.372  -1.869  29.884  1.00 92.36      A    O  
ATOM    341  CB  GLU A  40      15.442   1.297  29.257  1.00 92.56      A    C  
ATOM    342  CG  GLU A  40      16.214   1.114  30.568  1.00 80.82      A    C  
ATOM    343  CD  GLU A  40      16.623   2.466  31.183  1.00 76.38      A    C  
ATOM    344  OE1 GLU A  40      17.649   2.478  31.906  1.00 68.83      A    O  
ATOM    345  OE2 GLU A  40      15.929   3.478  30.928  1.00 70.92      A    O1-
ATOM    346  N   TRP A  41      12.811  -0.497  29.029  1.00 94.13      A    N  
ATOM    347  CA  TRP A  41      11.671  -1.281  29.488  1.00 93.93      A    C  
ATOM    348  C   TRP A  41      11.650  -2.679  28.856  1.00 93.87      A    C  
ATOM    349  O   TRP A  41      11.553  -3.665  29.583  1.00 92.31      A    O  
ATOM    350  CB  TRP A  41      10.368  -0.528  29.204  1.00 92.79      A    C  
ATOM    351  CG  TRP A  41       9.132  -1.354  29.438  1.00 91.50      A    C  
ATOM    352  CD1 TRP A  41       8.810  -1.949  30.604  1.00 85.75      A    C  
ATOM    353  CD2 TRP A  41       8.114  -1.758  28.474  1.00 88.79      A    C  
ATOM    354  CE2 TRP A  41       7.201  -2.610  29.133  1.00 87.31      A    C  
ATOM    355  CE3 TRP A  41       7.886  -1.471  27.104  1.00 84.59      A    C  
ATOM    356  NE1 TRP A  41       7.653  -2.703  30.433  1.00 85.26      A    N  
ATOM    357  CZ2 TRP A  41       6.103  -3.207  28.465  1.00 85.01      A    C  
ATOM    358  CZ3 TRP A  41       6.793  -2.051  26.435  1.00 81.04      A    C  
ATOM    359  CH2 TRP A  41       5.915  -2.912  27.114  1.00 81.72      A    C  
ATOM    360  N   SER A  42      11.836  -2.796  27.550  1.00 92.04      A    N  
ATOM    361  CA  SER A  42      11.840  -4.082  26.840  1.00 90.41      A    C  
ATOM    362  C   SER A  42      12.966  -5.004  27.328  1.00 90.96      A    C  
ATOM    363  O   SER A  42      12.717  -6.170  27.643  1.00 89.59      A    O  
ATOM    364  CB  SER A  42      11.940  -3.838  25.329  1.00 88.49      A    C  
ATOM    365  OG  SER A  42      11.971  -5.068  24.629  1.00 78.02      A    O  
ATOM    366  N   LYS A  43      14.190  -4.478  27.504  1.00 92.11      A    N  
ATOM    367  CA  LYS A  43      15.303  -5.243  28.094  1.00 91.61      A    C  
ATOM    368  C   LYS A  43      14.989  -5.718  29.505  1.00 92.36      A    C  
ATOM    369  O   LYS A  43      15.254  -6.875  29.843  1.00 91.11      A    O  
ATOM    370  CB  LYS A  43      16.588  -4.406  28.125  1.00 90.11      A    C  
ATOM    371  CG  LYS A  43      17.467  -4.666  26.903  1.00 78.58      A    C  
ATOM    372  CD  LYS A  43      18.779  -3.881  27.037  1.00 75.13      A    C  
ATOM    373  CE  LYS A  43      19.739  -4.244  25.910  1.00 63.14      A    C  
ATOM    374  NZ  LYS A  43      20.997  -3.483  26.015  1.00 56.36      A    N1+
ATOM    375  N   SER A  44      14.424  -4.849  30.330  1.00 92.74      A    N  
ATOM    376  CA  SER A  44      14.064  -5.180  31.710  1.00 93.01      A    C  
ATOM    377  C   SER A  44      12.965  -6.244  31.754  1.00 93.35      A    C  
ATOM    378  O   SER A  44      13.039  -7.171  32.556  1.00 91.99      A    O  
ATOM    379  CB  SER A  44      13.621  -3.931  32.471  1.00 92.41      A    C  
ATOM    380  OG  SER A  44      14.670  -2.985  32.493  1.00 81.13      A    O  
ATOM    381  N   GLN A  45      11.993  -6.173  30.840  1.00 92.08      A    N  
ATOM    382  CA  GLN A  45      10.933  -7.165  30.687  1.00 90.89      A    C  
ATOM    383  C   GLN A  45      11.503  -8.531  30.294  1.00 91.26      A    C  
ATOM    384  O   GLN A  45      11.180  -9.534  30.923  1.00 90.16      A    O  
ATOM    385  CB  GLN A  45       9.915  -6.663  29.652  1.00 89.27      A    C  
ATOM    386  CG  GLN A  45       8.666  -7.559  29.535  1.00 82.42      A    C  
ATOM    387  CD  GLN A  45       7.775  -7.518  30.780  1.00 77.95      A    C  
ATOM    388  NE2 GLN A  45       7.464  -8.645  31.359  1.00 66.50      A    N  
ATOM    389  OE1 GLN A  45       7.339  -6.467  31.221  1.00 69.48      A    O  
ATOM    390  N   GLN A  46      12.413  -8.583  29.313  1.00 91.18      A    N  
ATOM    391  CA  GLN A  46      13.068  -9.831  28.901  1.00 90.27      A    C  
ATOM    392  C   GLN A  46      13.901 -10.449  30.028  1.00 91.30      A    C  
ATOM    393  O   GLN A  46      13.826 -11.662  30.259  1.00 90.18      A    O  
ATOM    394  CB  GLN A  46      13.970  -9.568  27.692  1.00 88.39      A    C  
ATOM    395  CG  GLN A  46      13.170  -9.385  26.391  1.00 80.33      A    C  
ATOM    396  CD  GLN A  46      14.069  -9.115  25.183  1.00 75.70      A    C  
ATOM    397  NE2 GLN A  46      13.497  -9.014  24.002  1.00 65.22      A    N  
ATOM    398  OE1 GLN A  46      15.285  -9.008  25.267  1.00 68.32      A    O  
ATOM    399  N   SER A  47      14.652  -9.637  30.770  1.00 92.35      A    N  
ATOM    400  CA  SER A  47      15.439 -10.097  31.921  1.00 92.68      A    C  
ATOM    401  C   SER A  47      14.533 -10.670  33.016  1.00 93.30      A    C  
ATOM    402  O   SER A  47      14.805 -11.750  33.542  1.00 91.89      A    O  
ATOM    403  CB  SER A  47      16.280  -8.949  32.490  1.00 91.50      A    C  
ATOM    404  OG  SER A  47      17.199  -8.473  31.514  1.00 77.22      A    O  
ATOM    405  N   PHE A  48      13.425  -9.994  33.306  1.00 92.57      A    N  
ATOM    406  CA  PHE A  48      12.447 -10.463  34.274  1.00 92.57      A    C  
ATOM    407  C   PHE A  48      11.762 -11.760  33.831  1.00 92.90      A    C  
ATOM    408  O   PHE A  48      11.550 -12.659  34.640  1.00 91.88      A    O  
ATOM    409  CB  PHE A  48      11.401  -9.368  34.508  1.00 91.60      A    C  
ATOM    410  CG  PHE A  48      10.350  -9.732  35.532  1.00 92.17      A    C  
ATOM    411  CD1 PHE A  48       8.981  -9.678  35.196  1.00 88.07      A    C  
ATOM    412  CD2 PHE A  48      10.729 -10.112  36.826  1.00 88.90      A    C  
ATOM    413  CE1 PHE A  48       8.009  -9.980  36.157  1.00 88.73      A    C  
ATOM    414  CE2 PHE A  48       9.757 -10.420  37.796  1.00 88.21      A    C  
ATOM    415  CZ  PHE A  48       8.398 -10.343  37.458  1.00 89.78      A    C  
ATOM    416  N   ASP A  49      11.478 -11.916  32.547  1.00 92.59      A    N  
ATOM    417  CA  ASP A  49      10.883 -13.136  32.010  1.00 91.58      A    C  
ATOM    418  C   ASP A  49      11.839 -14.332  32.104  1.00 91.94      A    C  
ATOM    419  O   ASP A  49      11.416 -15.431  32.467  1.00 90.55      A    O  
ATOM    420  CB  ASP A  49      10.438 -12.895  30.561  1.00 89.76      A    C  
ATOM    421  CG  ASP A  49       9.162 -12.049  30.467  1.00 85.96      A    C  
ATOM    422  OD1 ASP A  49       8.397 -12.003  31.461  1.00 80.87      A    O  
ATOM    423  OD2 ASP A  49       8.854 -11.549  29.366  1.00 79.76      A    O1-
ATOM    424  N   GLN A  50      13.124 -14.118  31.842  1.00 92.84      A    N  
ATOM    425  CA  GLN A  50      14.154 -15.138  32.063  1.00 92.55      A    C  
ATOM    426  C   GLN A  50      14.266 -15.505  33.544  1.00 92.94      A    C  
ATOM    427  O   GLN A  50      14.249 -16.696  33.880  1.00 91.36      A    O  
ATOM    428  CB  GLN A  50      15.509 -14.649  31.534  1.00 91.73      A    C  
ATOM    429  CG  GLN A  50      15.579 -14.691  30.003  1.00 82.47      A    C  
ATOM    430  CD  GLN A  50      16.951 -14.255  29.473  1.00 76.18      A    C  
ATOM    431  NE2 GLN A  50      17.175 -14.331  28.185  1.00 64.34      A    N  
ATOM    432  OE1 GLN A  50      17.838 -13.861  30.210  1.00 67.47      A    O  
ATOM    433  N   TRP A  51      14.291 -14.502  34.427  1.00 91.98      A    N  
ATOM    434  CA  TRP A  51      14.349 -14.699  35.874  1.00 91.89      A    C  
ATOM    435  C   TRP A  51      13.132 -15.486  36.383  1.00 91.99      A    C  
ATOM    436  O   TRP A  51      13.282 -16.485  37.086  1.00 89.93      A    O  
ATOM    437  CB  TRP A  51      14.486 -13.332  36.549  1.00 90.82      A    C  
ATOM    438  CG  TRP A  51      14.655 -13.407  38.029  1.00 89.70      A    C  
ATOM    439  CD1 TRP A  51      15.836 -13.435  38.699  1.00 83.88      A    C  
ATOM    440  CD2 TRP A  51      13.615 -13.488  39.050  1.00 88.04      A    C  
ATOM    441  CE2 TRP A  51      14.247 -13.564  40.312  1.00 87.65      A    C  
ATOM    442  CE3 TRP A  51      12.203 -13.499  39.022  1.00 85.25      A    C  
ATOM    443  NE1 TRP A  51      15.601 -13.516  40.061  1.00 84.75      A    N  
ATOM    444  CZ2 TRP A  51      13.520 -13.645  41.523  1.00 85.26      A    C  
ATOM    445  CZ3 TRP A  51      11.475 -13.587  40.215  1.00 81.30      A    C  
ATOM    446  CH2 TRP A  51      12.122 -13.665  41.450  1.00 82.16      A    C  
ATOM    447  N   CYS A  52      11.923 -15.132  35.960  1.00 92.15      A    N  
ATOM    448  CA  CYS A  52      10.705 -15.858  36.298  1.00 91.19      A    C  
ATOM    449  C   CYS A  52      10.745 -17.320  35.825  1.00 90.75      A    C  
ATOM    450  O   CYS A  52      10.318 -18.220  36.545  1.00 89.98      A    O  
ATOM    451  CB  CYS A  52       9.491 -15.158  35.669  1.00 90.33      A    C  
ATOM    452  SG  CYS A  52       9.065 -13.647  36.576  1.00 86.89      A    S  
ATOM    453  N   ASN A  53      11.256 -17.567  34.624  1.00 91.72      A    N  
ATOM    454  CA  ASN A  53      11.398 -18.928  34.104  1.00 90.79      A    C  
ATOM    455  C   ASN A  53      12.400 -19.748  34.921  1.00 90.63      A    C  
ATOM    456  O   ASN A  53      12.163 -20.936  35.163  1.00 88.87      A    O  
ATOM    457  CB  ASN A  53      11.795 -18.866  32.627  1.00 89.40      A    C  
ATOM    458  CG  ASN A  53      10.641 -18.467  31.728  1.00 84.36      A    C  
ATOM    459  ND2 ASN A  53      10.939 -17.825  30.614  1.00 75.75      A    N  
ATOM    460  OD1 ASN A  53       9.484 -18.751  31.973  1.00 76.96      A    O  
ATOM    461  N   HIS A  54      13.483 -19.117  35.383  1.00 91.31      A    N  
ATOM    462  CA  HIS A  54      14.470 -19.745  36.250  1.00 91.13      A    C  
ATOM    463  C   HIS A  54      13.854 -20.089  37.616  1.00 90.70      A    C  
ATOM    464  O   HIS A  54      13.920 -21.245  38.034  1.00 88.75      A    O  
ATOM    465  CB  HIS A  54      15.701 -18.849  36.376  1.00 90.67      A    C  
ATOM    466  CG  HIS A  54      16.935 -19.650  36.661  1.00 81.76      A    C  
ATOM    467  CD2 HIS A  54      17.586 -19.808  37.849  1.00 68.36      A    C  
ATOM    468  ND1 HIS A  54      17.624 -20.406  35.730  1.00 68.71      A    N  
ATOM    469  CE1 HIS A  54      18.651 -21.001  36.353  1.00 65.16      A    C  
ATOM    470  NE2 HIS A  54      18.661 -20.666  37.637  1.00 65.87      A    N  
ATOM    471  N   TRP A  55      13.132 -19.148  38.227  1.00 88.31      A    N  
ATOM    472  CA  TRP A  55      12.440 -19.372  39.505  1.00 88.37      A    C  
ATOM    473  C   TRP A  55      11.381 -20.477  39.415  1.00 87.73      A    C  
ATOM    474  O   TRP A  55      11.292 -21.338  40.288  1.00 85.50      A    O  
ATOM    475  CB  TRP A  55      11.835 -18.053  39.987  1.00 87.53      A    C  
ATOM    476  CG  TRP A  55      11.274 -18.104  41.383  1.00 87.33      A    C  
ATOM    477  CD1 TRP A  55      11.643 -18.963  42.358  1.00 82.78      A    C  
ATOM    478  CD2 TRP A  55      10.256 -17.242  41.972  1.00 87.07      A    C  
ATOM    479  CE2 TRP A  55      10.062 -17.644  43.327  1.00 86.27      A    C  
ATOM    480  CE3 TRP A  55       9.487 -16.152  41.502  1.00 84.87      A    C  
ATOM    481  NE1 TRP A  55      10.921 -18.697  43.517  1.00 83.94      A    N  
ATOM    482  CZ2 TRP A  55       9.160 -16.986  44.192  1.00 84.42      A    C  
ATOM    483  CZ3 TRP A  55       8.594 -15.502  42.359  1.00 81.09      A    C  
ATOM    484  CH2 TRP A  55       8.428 -15.914  43.690  1.00 81.64      A    C  
ATOM    485  N   ILE A  56      10.611 -20.546  38.339  1.00 89.34      A    N  
ATOM    486  CA  ILE A  56       9.664 -21.650  38.101  1.00 87.60      A    C  
ATOM    487  C   ILE A  56      10.394 -22.999  38.049  1.00 86.96      A    C  
ATOM    488  O   ILE A  56       9.859 -24.010  38.512  1.00 84.90      A    O  
ATOM    489  CB  ILE A  56       8.849 -21.396  36.819  1.00 85.86      A    C  
ATOM    490  CG1 ILE A  56       7.827 -20.258  37.053  1.00 81.81      A    C  
ATOM    491  CG2 ILE A  56       8.102 -22.657  36.355  1.00 81.51      A    C  
ATOM    492  CD1 ILE A  56       7.237 -19.692  35.756  1.00 76.09      A    C  
ATOM    493  N   LYS A  57      11.596 -23.032  37.471  1.00 89.19      A    N  
ATOM    494  CA  LYS A  57      12.423 -24.239  37.396  1.00 88.19      A    C  
ATOM    495  C   LYS A  57      12.900 -24.668  38.785  1.00 87.12      A    C  
ATOM    496  O   LYS A  57      12.780 -25.847  39.104  1.00 84.83      A    O  
ATOM    497  CB  LYS A  57      13.585 -24.001  36.414  1.00 87.70      A    C  
ATOM    498  CG  LYS A  57      13.947 -25.253  35.610  1.00 77.77      A    C  
ATOM    499  CD  LYS A  57      15.109 -24.937  34.665  1.00 74.42      A    C  
ATOM    500  CE  LYS A  57      15.451 -26.132  33.773  1.00 62.40      A    C  
ATOM    501  NZ  LYS A  57      16.652 -25.859  32.917  1.00 54.74      A    N1+
ATOM    502  N   GLU A  58      13.326 -23.728  39.612  1.00 86.33      A    N  
ATOM    503  CA  GLU A  58      13.683 -23.985  41.015  1.00 85.27      A    C  
ATOM    504  C   GLU A  58      12.495 -24.488  41.838  1.00 84.72      A    C  
ATOM    505  O   GLU A  58      12.611 -25.501  42.526  1.00 82.44      A    O  
ATOM    506  CB  GLU A  58      14.244 -22.727  41.687  1.00 83.94      A    C  
ATOM    507  CG  GLU A  58      15.720 -22.497  41.373  1.00 75.85      A    C  
ATOM    508  CD  GLU A  58      16.313 -21.426  42.296  1.00 72.00      A    C  
ATOM    509  OE1 GLU A  58      17.497 -21.577  42.657  1.00 63.22      A    O  
ATOM    510  OE2 GLU A  58      15.562 -20.486  42.647  1.00 65.02      A    O1-
ATOM    511  N   ILE A  59      11.325 -23.864  41.723  1.00 84.89      A    N  
ATOM    512  CA  ILE A  59      10.120 -24.332  42.421  1.00 83.80      A    C  
ATOM    513  C   ILE A  59       9.783 -25.777  42.032  1.00 83.14      A    C  
ATOM    514  O   ILE A  59       9.359 -26.562  42.881  1.00 80.72      A    O  
ATOM    515  CB  ILE A  59       8.928 -23.383  42.163  1.00 83.20      A    C  
ATOM    516  CG1 ILE A  59       9.165 -22.019  42.844  1.00 79.68      A    C  
ATOM    517  CG2 ILE A  59       7.606 -23.983  42.691  1.00 79.75      A    C  
ATOM    518  CD1 ILE A  59       8.196 -20.928  42.380  1.00 75.97      A    C  
ATOM    519  N   ARG A  60       9.981 -26.144  40.781  1.00 83.69      A    N  
ATOM    520  CA  ARG A  60       9.749 -27.521  40.314  1.00 81.97      A    C  
ATOM    521  C   ARG A  60      10.771 -28.529  40.830  1.00 81.86      A    C  
ATOM    522  O   ARG A  60      10.434 -29.710  40.874  1.00 78.61      A    O  
ATOM    523  CB  ARG A  60       9.724 -27.567  38.779  1.00 80.34      A    C  
ATOM    524  CG  ARG A  60       8.425 -26.989  38.219  1.00 75.85      A    C  
ATOM    525  CD  ARG A  60       8.506 -26.997  36.694  1.00 72.83      A    C  
ATOM    526  NE  ARG A  60       7.288 -26.429  36.092  1.00 66.82      A    N  
ATOM    527  CZ  ARG A  60       7.106 -26.205  34.803  1.00 61.81      A    C  
ATOM    528  NH1 ARG A  60       8.008 -26.524  33.915  1.00 55.54      A    N1+
ATOM    529  NH2 ARG A  60       6.002 -25.653  34.392  1.00 57.12      A    N  
ATOM    530  N   SER A  61      11.970 -28.091  41.195  1.00 82.39      A    N  
ATOM    531  CA  SER A  61      13.026 -28.957  41.722  1.00 81.07      A    C  
ATOM    532  C   SER A  61      12.927 -29.204  43.231  1.00 80.33      A    C  
ATOM    533  O   SER A  61      13.640 -30.060  43.743  1.00 75.68      A    O  
ATOM    534  CB  SER A  61      14.409 -28.418  41.342  1.00 78.48      A    C  
ATOM    535  OG  SER A  61      14.692 -27.183  41.958  1.00 68.46      A    O  
ATOM    536  N   VAL A  62      12.035 -28.498  43.942  1.00 78.28      A    N  
ATOM    537  CA  VAL A  62      11.820 -28.733  45.374  1.00 75.97      A    C  
ATOM    538  C   VAL A  62      11.261 -30.149  45.581  1.00 75.96      A    C  
ATOM    539  O   VAL A  62      10.304 -30.531  44.901  1.00 71.53      A    O  
ATOM    540  CB  VAL A  62      10.897 -27.672  46.001  1.00 71.86      A    C  
ATOM    541  CG1 VAL A  62      10.750 -27.877  47.514  1.00 64.90      A    C  
ATOM    542  CG2 VAL A  62      11.434 -26.251  45.798  1.00 66.22      A    C  
ATOM    543  N   PRO A  63      11.818 -30.914  46.528  1.00 73.92      A    N  
ATOM    544  CA  PRO A  63      11.377 -32.281  46.797  1.00 72.37      A    C  
ATOM    545  C   PRO A  63       9.879 -32.363  47.096  1.00 71.77      A    C  
ATOM    546  O   PRO A  63       9.341 -31.554  47.851  1.00 66.81      A    O  
ATOM    547  CB  PRO A  63      12.214 -32.759  47.985  1.00 68.14      A    C  
ATOM    548  CG  PRO A  63      13.466 -31.904  47.908  1.00 66.16      A    C  
ATOM    549  CD  PRO A  63      12.971 -30.580  47.340  1.00 69.95      A    C  
ATOM    550  N   VAL A  64       9.222 -33.392  46.571  1.00 70.45      A    N  
ATOM    551  CA  VAL A  64       7.768 -33.590  46.691  1.00 68.21      A    C  
ATOM    552  C   VAL A  64       7.315 -33.671  48.153  1.00 69.65      A    C  
ATOM    553  O   VAL A  64       6.244 -33.178  48.493  1.00 63.99      A    O  
ATOM    554  CB  VAL A  64       7.328 -34.866  45.928  1.00 61.78      A    C  
ATOM    555  CG1 VAL A  64       5.808 -35.050  45.941  1.00 54.59      A    C  
ATOM    556  CG2 VAL A  64       7.767 -34.817  44.462  1.00 55.05      A    C  
ATOM    557  N   GLU A  65       8.164 -34.199  49.029  1.00 68.72      A    N  
ATOM    558  CA  GLU A  65       7.924 -34.322  50.473  1.00 67.78      A    C  
ATOM    559  C   GLU A  65       7.717 -32.965  51.170  1.00 68.48      A    C  
ATOM    560  O   GLU A  65       7.034 -32.879  52.189  1.00 62.34      A    O  
ATOM    561  CB  GLU A  65       9.136 -35.015  51.097  1.00 62.82      A    C  
ATOM    562  CG  GLU A  65       9.393 -36.432  50.553  1.00 56.30      A    C  
ATOM    563  CD  GLU A  65      10.852 -36.889  50.708  1.00 49.39      A    C  
ATOM    564  OE1 GLU A  65      11.175 -37.942  50.130  1.00 43.11      A    O  
ATOM    565  OE2 GLU A  65      11.644 -36.143  51.346  1.00 45.59      A    O1-
ATOM    566  N   ARG A  66       8.298 -31.902  50.634  1.00 69.18      A    N  
ATOM    567  CA  ARG A  66       8.178 -30.536  51.162  1.00 67.62      A    C  
ATOM    568  C   ARG A  66       7.112 -29.706  50.454  1.00 67.79      A    C  
ATOM    569  O   ARG A  66       6.824 -28.585  50.886  1.00 63.09      A    O  
ATOM    570  CB  ARG A  66       9.536 -29.830  51.113  1.00 63.59      A    C  
ATOM    571  CG  ARG A  66      10.563 -30.476  52.053  1.00 58.70      A    C  
ATOM    572  CD  ARG A  66      11.825 -29.623  52.098  1.00 56.53      A    C  
ATOM    573  NE  ARG A  66      12.835 -30.203  52.991  1.00 50.27      A    N  
ATOM    574  CZ  ARG A  66      14.001 -29.662  53.320  1.00 45.84      A    C  
ATOM    575  NH1 ARG A  66      14.360 -28.489  52.848  1.00 44.07      A    N1+
ATOM    576  NH2 ARG A  66      14.804 -30.282  54.122  1.00 41.55      A    N  
ATOM    577  N   ILE A  67       6.544 -30.210  49.383  1.00 67.24      A    N  
ATOM    578  CA  ILE A  67       5.634 -29.459  48.518  1.00 66.05      A    C  
ATOM    579  C   ILE A  67       4.246 -30.095  48.498  1.00 68.45      A    C  
ATOM    580  O   ILE A  67       4.066 -31.255  48.147  1.00 63.30      A    O  
ATOM    581  CB  ILE A  67       6.260 -29.287  47.118  1.00 59.21      A    C  
ATOM    582  CG1 ILE A  67       6.975 -27.927  47.087  1.00 53.84      A    C  
ATOM    583  CG2 ILE A  67       5.270 -29.395  45.972  1.00 52.79      A    C  
ATOM    584  CD1 ILE A  67       7.682 -27.604  45.772  1.00 48.84      A    C  
ATOM    585  N   SER A  68       3.239 -29.259  48.768  1.00 70.63      A    N  
ATOM    586  CA  SER A  68       1.876 -29.585  48.377  1.00 70.26      A    C  
ATOM    587  C   SER A  68       1.708 -29.318  46.877  1.00 72.24      A    C  
ATOM    588  O   SER A  68       1.851 -28.179  46.430  1.00 68.38      A    O  
ATOM    589  CB  SER A  68       0.890 -28.770  49.205  1.00 64.29      A    C  
ATOM    590  OG  SER A  68      -0.418 -28.881  48.682  1.00 55.80      A    O  
ATOM    591  N   LEU A  69       1.373 -30.348  46.102  1.00 71.90      A    N  
ATOM    592  CA  LEU A  69       1.155 -30.221  44.658  1.00 72.06      A    C  
ATOM    593  C   LEU A  69       0.142 -29.117  44.283  1.00 74.65      A    C  
ATOM    594  O   LEU A  69       0.417 -28.366  43.344  1.00 71.67      A    O  
ATOM    595  CB  LEU A  69       0.704 -31.576  44.077  1.00 67.56      A    C  
ATOM    596  CG  LEU A  69       1.789 -32.664  44.057  1.00 61.72      A    C  
ATOM    597  CD1 LEU A  69       1.164 -33.998  43.626  1.00 57.47      A    C  
ATOM    598  CD2 LEU A  69       2.900 -32.320  43.072  1.00 56.22      A    C  
ATOM    599  N   PRO A  70      -0.991 -28.946  45.003  1.00 73.66      A    N  
ATOM    600  CA  PRO A  70      -1.907 -27.828  44.756  1.00 73.01      A    C  
ATOM    601  C   PRO A  70      -1.256 -26.459  44.904  1.00 75.09      A    C  
ATOM    602  O   PRO A  70      -1.428 -25.597  44.047  1.00 73.46      A    O  
ATOM    603  CB  PRO A  70      -3.040 -28.004  45.781  1.00 70.28      A    C  
ATOM    604  CG  PRO A  70      -3.023 -29.495  46.079  1.00 67.25      A    C  
ATOM    605  CD  PRO A  70      -1.548 -29.874  45.952  1.00 70.72      A    C  
ATOM    606  N   HIS A  71      -0.453 -26.265  45.959  1.00 77.03      A    N  
ATOM    607  CA  HIS A  71       0.226 -24.999  46.203  1.00 77.74      A    C  
ATOM    608  C   HIS A  71       1.304 -24.721  45.157  1.00 79.78      A    C  
ATOM    609  O   HIS A  71       1.356 -23.614  44.621  1.00 78.46      A    O  
ATOM    610  CB  HIS A  71       0.833 -24.990  47.615  1.00 75.47      A    C  
ATOM    611  CG  HIS A  71      -0.184 -24.989  48.719  1.00 70.59      A    C  
ATOM    612  CD2 HIS A  71      -1.461 -24.511  48.705  1.00 62.53      A    C  
ATOM    613  ND1 HIS A  71       0.030 -25.446  50.009  1.00 61.78      A    N  
ATOM    614  CE1 HIS A  71      -1.080 -25.251  50.722  1.00 61.17      A    C  
ATOM    615  NE2 HIS A  71      -2.014 -24.690  49.959  1.00 61.31      A    N  
ATOM    616  N   GLN A  72       2.100 -25.730  44.786  1.00 77.87      A    N  
ATOM    617  CA  GLN A  72       3.104 -25.597  43.738  1.00 78.87      A    C  
ATOM    618  C   GLN A  72       2.468 -25.137  42.417  1.00 79.50      A    C  
ATOM    619  O   GLN A  72       2.911 -24.149  41.818  1.00 78.49      A    O  
ATOM    620  CB  GLN A  72       3.832 -26.930  43.547  1.00 77.66      A    C  
ATOM    621  CG  GLN A  72       5.063 -26.783  42.648  1.00 72.95      A    C  
ATOM    622  CD  GLN A  72       5.680 -28.134  42.270  1.00 72.68      A    C  
ATOM    623  NE2 GLN A  72       6.963 -28.307  42.406  1.00 65.75      A    N  
ATOM    624  OE1 GLN A  72       4.985 -29.023  41.826  1.00 66.68      A    O  
ATOM    625  N   ARG A  73       1.395 -25.795  41.989  1.00 81.76      A    N  
ATOM    626  CA  ARG A  73       0.675 -25.423  40.759  1.00 80.67      A    C  
ATOM    627  C   ARG A  73       0.132 -23.994  40.819  1.00 81.84      A    C  
ATOM    628  O   ARG A  73       0.249 -23.266  39.845  1.00 79.86      A    O  
ATOM    629  CB  ARG A  73      -0.481 -26.397  40.510  1.00 78.30      A    C  
ATOM    630  CG  ARG A  73      -0.004 -27.784  40.076  1.00 71.00      A    C  
ATOM    631  CD  ARG A  73      -1.217 -28.688  39.909  1.00 68.14      A    C  
ATOM    632  NE  ARG A  73      -0.846 -30.079  39.609  1.00 60.74      A    N  
ATOM    633  CZ  ARG A  73      -1.677 -31.088  39.423  1.00 55.00      A    C  
ATOM    634  NH1 ARG A  73      -2.971 -30.932  39.466  1.00 50.46      A    N1+
ATOM    635  NH2 ARG A  73      -1.218 -32.285  39.198  1.00 48.29      A    N  
ATOM    636  N   LYS A  74      -0.431 -23.596  41.955  1.00 81.00      A    N  
ATOM    637  CA  LYS A  74      -1.004 -22.264  42.160  1.00 80.70      A    C  
ATOM    638  C   LYS A  74       0.061 -21.169  42.052  1.00 82.67      A    C  
ATOM    639  O   LYS A  74      -0.131 -20.218  41.296  1.00 81.33      A    O  
ATOM    640  CB  LYS A  74      -1.729 -22.243  43.504  1.00 77.80      A    C  
ATOM    641  CG  LYS A  74      -2.546 -20.968  43.728  1.00 68.97      A    C  
ATOM    642  CD  LYS A  74      -3.293 -21.069  45.069  1.00 65.07      A    C  
ATOM    643  CE  LYS A  74      -4.131 -19.825  45.347  1.00 57.16      A    C  
ATOM    644  NZ  LYS A  74      -4.819 -19.913  46.657  1.00 52.01      A    N1+
ATOM    645  N   VAL A  75       1.194 -21.340  42.752  1.00 82.63      A    N  
ATOM    646  CA  VAL A  75       2.312 -20.387  42.719  1.00 84.15      A    C  
ATOM    647  C   VAL A  75       2.917 -20.301  41.317  1.00 85.21      A    C  
ATOM    648  O   VAL A  75       3.029 -19.208  40.764  1.00 84.46      A    O  
ATOM    649  CB  VAL A  75       3.374 -20.746  43.776  1.00 83.77      A    C  
ATOM    650  CG1 VAL A  75       4.607 -19.858  43.666  1.00 77.26      A    C  
ATOM    651  CG2 VAL A  75       2.799 -20.572  45.186  1.00 78.10      A    C  
ATOM    652  N   ILE A  76       3.206 -21.427  40.684  1.00 85.32      A    N  
ATOM    653  CA  ILE A  76       3.723 -21.441  39.307  1.00 85.26      A    C  
ATOM    654  C   ILE A  76       2.771 -20.726  38.343  1.00 85.57      A    C  
ATOM    655  O   ILE A  76       3.208 -19.979  37.476  1.00 84.04      A    O  
ATOM    656  CB  ILE A  76       4.004 -22.890  38.839  1.00 84.25      A    C  
ATOM    657  CG1 ILE A  76       5.213 -23.468  39.596  1.00 80.27      A    C  
ATOM    658  CG2 ILE A  76       4.248 -22.954  37.319  1.00 79.81      A    C  
ATOM    659  CD1 ILE A  76       5.448 -24.961  39.353  1.00 74.90      A    C  
ATOM    660  N   ARG A  77       1.457 -20.918  38.488  1.00 85.15      A    N  
ATOM    661  CA  ARG A  77       0.458 -20.264  37.638  1.00 83.03      A    C  
ATOM    662  C   ARG A  77       0.447 -18.748  37.825  1.00 83.61      A    C  
ATOM    663  O   ARG A  77       0.297 -18.037  36.839  1.00 81.59      A    O  
ATOM    664  CB  ARG A  77      -0.917 -20.881  37.901  1.00 80.72      A    C  
ATOM    665  CG  ARG A  77      -1.959 -20.472  36.845  1.00 70.81      A    C  
ATOM    666  CD  ARG A  77      -3.304 -21.148  37.138  1.00 68.33      A    C  
ATOM    667  NE  ARG A  77      -4.283 -20.947  36.058  1.00 60.64      A    N  
ATOM    668  CZ  ARG A  77      -5.526 -21.402  36.022  1.00 55.13      A    C  
ATOM    669  NH1 ARG A  77      -6.030 -22.058  37.020  1.00 50.47      A    N1+
ATOM    670  NH2 ARG A  77      -6.271 -21.203  34.981  1.00 48.05      A    N  
ATOM    671  N   ARG A  78       0.628 -18.262  39.048  1.00 84.19      A    N  
ATOM    672  CA  ARG A  78       0.740 -16.821  39.339  1.00 83.77      A    C  
ATOM    673  C   ARG A  78       1.999 -16.226  38.737  1.00 85.07      A    C  
ATOM    674  O   ARG A  78       1.891 -15.236  38.016  1.00 83.48      A    O  
ATOM    675  CB  ARG A  78       0.681 -16.552  40.845  1.00 82.15      A    C  
ATOM    676  CG  ARG A  78      -0.734 -16.716  41.417  1.00 76.16      A    C  
ATOM    677  CD  ARG A  78      -0.719 -16.332  42.895  1.00 73.69      A    C  
ATOM    678  NE  ARG A  78      -2.007 -16.594  43.548  1.00 68.29      A    N  
ATOM    679  CZ  ARG A  78      -2.985 -15.739  43.785  1.00 63.17      A    C  
ATOM    680  NH1 ARG A  78      -2.929 -14.505  43.401  1.00 56.40      A    N1+
ATOM    681  NH2 ARG A  78      -4.029 -16.140  44.427  1.00 56.93      A    N  
ATOM    682  N   ILE A  79       3.152 -16.865  38.930  1.00 86.28      A    N  
ATOM    683  CA  ILE A  79       4.430 -16.399  38.356  1.00 87.14      A    C  
ATOM    684  C   ILE A  79       4.374 -16.393  36.821  1.00 86.99      A    C  
ATOM    685  O   ILE A  79       4.742 -15.404  36.204  1.00 84.80      A    O  
ATOM    686  CB  ILE A  79       5.608 -17.239  38.878  1.00 87.49      A    C  
ATOM    687  CG1 ILE A  79       5.740 -17.120  40.419  1.00 84.27      A    C  
ATOM    688  CG2 ILE A  79       6.919 -16.784  38.218  1.00 83.77      A    C  
ATOM    689  CD1 ILE A  79       6.640 -18.198  41.016  1.00 79.68      A    C  
ATOM    690  N   LYS A  80       3.829 -17.433  36.192  1.00 88.57      A    N  
ATOM    691  CA  LYS A  80       3.631 -17.470  34.727  1.00 86.68      A    C  
ATOM    692  C   LYS A  80       2.777 -16.325  34.194  1.00 86.04      A    C  
ATOM    693  O   LYS A  80       2.984 -15.899  33.068  1.00 83.44      A    O  
ATOM    694  CB  LYS A  80       2.998 -18.794  34.279  1.00 85.37      A    C  
ATOM    695  CG  LYS A  80       4.029 -19.905  34.101  1.00 79.19      A    C  
ATOM    696  CD  LYS A  80       3.361 -21.116  33.440  1.00 76.22      A    C  
ATOM    697  CE  LYS A  80       4.413 -22.167  33.091  1.00 66.83      A    C  
ATOM    698  NZ  LYS A  80       3.861 -23.253  32.237  1.00 60.46      A    N1+
ATOM    699  N   LYS A  81       1.819 -15.849  34.988  1.00 86.80      A    N  
ATOM    700  CA  LYS A  81       0.961 -14.710  34.645  1.00 84.45      A    C  
ATOM    701  C   LYS A  81       1.520 -13.367  35.123  1.00 85.26      A    C  
ATOM    702  O   LYS A  81       0.862 -12.350  34.916  1.00 81.18      A    O  
ATOM    703  CB  LYS A  81      -0.455 -14.944  35.175  1.00 81.26      A    C  
ATOM    704  CG  LYS A  81      -1.201 -16.059  34.425  1.00 73.71      A    C  
ATOM    705  CD  LYS A  81      -2.657 -16.091  34.902  1.00 66.68      A    C  
ATOM    706  CE  LYS A  81      -3.498 -17.026  34.046  1.00 57.94      A    C  
ATOM    707  NZ  LYS A  81      -4.953 -16.761  34.227  1.00 50.99      A    N1+
ATOM    708  N   ARG A  82       2.682 -13.353  35.769  1.00 83.55      A    N  
ATOM    709  CA  ARG A  82       3.290 -12.173  36.416  1.00 83.56      A    C  
ATOM    710  C   ARG A  82       2.326 -11.476  37.389  1.00 84.82      A    C  
ATOM    711  O   ARG A  82       2.362 -10.270  37.568  1.00 80.82      A    O  
ATOM    712  CB  ARG A  82       3.907 -11.205  35.379  1.00 81.75      A    C  
ATOM    713  CG  ARG A  82       5.155 -11.725  34.637  1.00 80.29      A    C  
ATOM    714  CD  ARG A  82       4.847 -12.818  33.615  1.00 77.19      A    C  
ATOM    715  NE  ARG A  82       6.031 -13.177  32.835  1.00 76.54      A    N  
ATOM    716  CZ  ARG A  82       6.176 -14.243  32.065  1.00 73.57      A    C  
ATOM    717  NH1 ARG A  82       5.246 -15.148  31.956  1.00 63.76      A    N1+
ATOM    718  NH2 ARG A  82       7.270 -14.434  31.391  1.00 68.38      A    N  
ATOM    719  N   ASN A  83       1.446 -12.251  38.039  1.00 83.08      A    N  
ATOM    720  CA  ASN A  83       0.509 -11.720  39.023  1.00 81.46      A    C  
ATOM    721  C   ASN A  83       1.188 -11.561  40.391  1.00 82.76      A    C  
ATOM    722  O   ASN A  83       2.049 -12.375  40.739  1.00 80.65      A    O  
ATOM    723  CB  ASN A  83      -0.707 -12.642  39.136  1.00 78.50      A    C  
ATOM    724  CG  ASN A  83      -1.687 -12.489  37.986  1.00 75.69      A    C  
ATOM    725  ND2 ASN A  83      -2.628 -13.400  37.885  1.00 68.38      A    N  
ATOM    726  OD1 ASN A  83      -1.666 -11.567  37.197  1.00 68.73      A    O  
ATOM    727  N   PRO A  84       0.756 -10.593  41.201  1.00 83.83      A    N  
ATOM    728  CA  PRO A  84       1.220 -10.475  42.578  1.00 83.13      A    C  
ATOM    729  C   PRO A  84       0.956 -11.761  43.374  1.00 84.51      A    C  
ATOM    730  O   PRO A  84      -0.075 -12.423  43.201  1.00 82.24      A    O  
ATOM    731  CB  PRO A  84       0.473  -9.279  43.175  1.00 80.33      A    C  
ATOM    732  CG  PRO A  84       0.039  -8.473  41.952  1.00 76.91      A    C  
ATOM    733  CD  PRO A  84      -0.184  -9.536  40.884  1.00 80.45      A    C  
ATOM    734  N   LEU A  85       1.888 -12.101  44.256  1.00 82.92      A    N  
ATOM    735  CA  LEU A  85       1.715 -13.217  45.191  1.00 83.77      A    C  
ATOM    736  C   LEU A  85       0.818 -12.766  46.353  1.00 84.23      A    C  
ATOM    737  O   LEU A  85       0.940 -11.653  46.855  1.00 81.34      A    O  
ATOM    738  CB  LEU A  85       3.081 -13.712  45.683  1.00 82.17      A    C  
ATOM    739  CG  LEU A  85       3.978 -14.311  44.580  1.00 81.86      A    C  
ATOM    740  CD1 LEU A  85       5.325 -14.696  45.178  1.00 77.07      A    C  
ATOM    741  CD2 LEU A  85       3.366 -15.558  43.942  1.00 76.56      A    C  
ATOM    742  N   THR A  86      -0.076 -13.660  46.788  1.00 83.89      A    N  
ATOM    743  CA  THR A  86      -0.872 -13.432  47.994  1.00 82.29      A    C  
ATOM    744  C   THR A  86      -0.040 -13.703  49.247  1.00 83.93      A    C  
ATOM    745  O   THR A  86       0.949 -14.424  49.181  1.00 82.41      A    O  
ATOM    746  CB  THR A  86      -2.142 -14.287  48.028  1.00 78.50      A    C  
ATOM    747  CG2 THR A  86      -3.030 -14.048  46.812  1.00 70.33      A    C  
ATOM    748  OG1 THR A  86      -1.842 -15.657  48.080  1.00 71.15      A    O  
ATOM    749  N   GLU A  87      -0.471 -13.197  50.404  1.00 84.06      A    N  
ATOM    750  CA  GLU A  87       0.201 -13.492  51.676  1.00 84.64      A    C  
ATOM    751  C   GLU A  87       0.295 -14.993  51.949  1.00 85.38      A    C  
ATOM    752  O   GLU A  87       1.322 -15.492  52.424  1.00 82.43      A    O  
ATOM    753  CB  GLU A  87      -0.539 -12.787  52.826  1.00 83.69      A    C  
ATOM    754  CG  GLU A  87      -0.348 -11.264  52.815  1.00 75.96      A    C  
ATOM    755  CD  GLU A  87       1.145 -10.893  52.761  1.00 68.64      A    C  
ATOM    756  OE1 GLU A  87       1.518 -10.023  51.934  1.00 61.05      A    O  
ATOM    757  OE2 GLU A  87       1.937 -11.559  53.456  1.00 62.64      A    O1-
ATOM    758  N   GLN A  88      -0.721 -15.752  51.561  1.00 81.64      A    N  
ATOM    759  CA  GLN A  88      -0.703 -17.200  51.693  1.00 81.04      A    C  
ATOM    760  C   GLN A  88       0.330 -17.849  50.768  1.00 82.53      A    C  
ATOM    761  O   GLN A  88       1.007 -18.789  51.174  1.00 80.63      A    O  
ATOM    762  CB  GLN A  88      -2.112 -17.749  51.431  1.00 77.98      A    C  
ATOM    763  CG  GLN A  88      -2.553 -18.684  52.547  1.00 69.42      A    C  
ATOM    764  CD  GLN A  88      -3.998 -19.159  52.390  1.00 63.82      A    C  
ATOM    765  NE2 GLN A  88      -4.531 -19.851  53.362  1.00 54.62      A    N  
ATOM    766  OE1 GLN A  88      -4.651 -18.920  51.394  1.00 56.83      A    O  
ATOM    767  N   ASP A  89       0.481 -17.340  49.549  1.00 81.53      A    N  
ATOM    768  CA  ASP A  89       1.513 -17.810  48.622  1.00 81.67      A    C  
ATOM    769  C   ASP A  89       2.917 -17.493  49.170  1.00 83.18      A    C  
ATOM    770  O   ASP A  89       3.782 -18.362  49.134  1.00 82.36      A    O  
ATOM    771  CB  ASP A  89       1.350 -17.187  47.230  1.00 79.78      A    C  
ATOM    772  CG  ASP A  89       0.017 -17.463  46.527  1.00 77.62      A    C  
ATOM    773  OD1 ASP A  89      -0.485 -18.602  46.544  1.00 72.53      A    O  
ATOM    774  OD2 ASP A  89      -0.539 -16.515  45.922  1.00 72.96      A    O1-
ATOM    775  N   LYS A  90       3.132 -16.299  49.719  1.00 84.06      A    N  
ATOM    776  CA  LYS A  90       4.395 -15.896  50.343  1.00 84.76      A    C  
ATOM    777  C   LYS A  90       4.784 -16.836  51.471  1.00 85.38      A    C  
ATOM    778  O   LYS A  90       5.882 -17.390  51.442  1.00 83.67      A    O  
ATOM    779  CB  LYS A  90       4.330 -14.453  50.844  1.00 84.03      A    C  
ATOM    780  CG  LYS A  90       4.209 -13.403  49.732  1.00 82.64      A    C  
ATOM    781  CD  LYS A  90       4.127 -12.023  50.390  1.00 81.38      A    C  
ATOM    782  CE  LYS A  90       3.825 -10.903  49.399  1.00 75.52      A    C  
ATOM    783  NZ  LYS A  90       3.580  -9.646  50.144  1.00 69.67      A    N1+
ATOM    784  N   ILE A  91       3.874 -17.121  52.417  1.00 85.94      A    N  
ATOM    785  CA  ILE A  91       4.116 -18.055  53.528  1.00 85.47      A    C  
ATOM    786  C   ILE A  91       4.550 -19.439  53.024  1.00 85.49      A    C  
ATOM    787  O   ILE A  91       5.440 -20.074  53.598  1.00 83.05      A    O  
ATOM    788  CB  ILE A  91       2.849 -18.163  54.413  1.00 84.57      A    C  
ATOM    789  CG1 ILE A  91       2.579 -16.829  55.152  1.00 80.49      A    C  
ATOM    790  CG2 ILE A  91       2.971 -19.302  55.441  1.00 79.14      A    C  
ATOM    791  CD1 ILE A  91       1.158 -16.719  55.730  1.00 72.40      A    C  
ATOM    792  N   ILE A  92       3.936 -19.925  51.950  1.00 83.19      A    N  
ATOM    793  CA  ILE A  92       4.264 -21.231  51.372  1.00 82.05      A    C  
ATOM    794  C   ILE A  92       5.646 -21.199  50.714  1.00 83.19      A    C  
ATOM    795  O   ILE A  92       6.446 -22.106  50.938  1.00 81.14      A    O  
ATOM    796  CB  ILE A  92       3.158 -21.658  50.385  1.00 79.03      A    C  
ATOM    797  CG1 ILE A  92       1.836 -21.926  51.139  1.00 71.83      A    C  
ATOM    798  CG2 ILE A  92       3.572 -22.910  49.606  1.00 70.03      A    C  
ATOM    799  CD1 ILE A  92       0.612 -21.928  50.216  1.00 64.60      A    C  
ATOM    800  N   VAL A  93       5.958 -20.152  49.942  1.00 83.37      A    N  
ATOM    801  CA  VAL A  93       7.254 -20.002  49.262  1.00 83.38      A    C  
ATOM    802  C   VAL A  93       8.394 -19.794  50.267  1.00 83.55      A    C  
ATOM    803  O   VAL A  93       9.471 -20.361  50.082  1.00 81.65      A    O  
ATOM    804  CB  VAL A  93       7.176 -18.872  48.221  1.00 82.30      A    C  
ATOM    805  CG1 VAL A  93       8.523 -18.606  47.555  1.00 75.18      A    C  
ATOM    806  CG2 VAL A  93       6.205 -19.232  47.088  1.00 76.50      A    C  
ATOM    807  N   THR A  94       8.147 -19.093  51.376  1.00 84.94      A    N  
ATOM    808  CA  THR A  94       9.099 -18.981  52.493  1.00 83.57      A    C  
ATOM    809  C   THR A  94       9.412 -20.348  53.103  1.00 83.22      A    C  
ATOM    810  O   THR A  94      10.580 -20.664  53.342  1.00 80.61      A    O  
ATOM    811  CB  THR A  94       8.567 -18.035  53.576  1.00 82.49      A    C  
ATOM    812  CG2 THR A  94       9.543 -17.824  54.733  1.00 73.38      A    C  
ATOM    813  OG1 THR A  94       8.317 -16.770  53.027  1.00 75.71      A    O  
ATOM    814  N   LYS A  95       8.412 -21.224  53.270  1.00 82.68      A    N  
ATOM    815  CA  LYS A  95       8.650 -22.610  53.730  1.00 81.30      A    C  
ATOM    816  C   LYS A  95       9.508 -23.435  52.771  1.00 81.30      A    C  
ATOM    817  O   LYS A  95      10.105 -24.424  53.196  1.00 77.88      A    O  
ATOM    818  CB  LYS A  95       7.317 -23.339  53.974  1.00 79.18      A    C  
ATOM    819  CG  LYS A  95       6.635 -22.879  55.264  1.00 72.23      A    C  
ATOM    820  CD  LYS A  95       5.315 -23.649  55.458  1.00 68.17      A    C  
ATOM    821  CE  LYS A  95       4.661 -23.209  56.758  1.00 59.60      A    C  
ATOM    822  NZ  LYS A  95       3.414 -23.971  57.039  1.00 53.21      A    N1+
ATOM    823  N   TRP A  96       9.594 -23.047  51.498  1.00 79.85      A    N  
ATOM    824  CA  TRP A  96      10.481 -23.658  50.516  1.00 78.05      A    C  
ATOM    825  C   TRP A  96      11.901 -23.074  50.526  1.00 76.97      A    C  
ATOM    826  O   TRP A  96      12.740 -23.489  49.729  1.00 72.17      A    O  
ATOM    827  CB  TRP A  96       9.844 -23.592  49.116  1.00 76.79      A    C  
ATOM    828  CG  TRP A  96       8.472 -24.174  48.988  1.00 76.31      A    C  
ATOM    829  CD1 TRP A  96       7.912 -25.109  49.795  1.00 71.30      A    C  
ATOM    830  CD2 TRP A  96       7.466 -23.864  47.981  1.00 75.40      A    C  
ATOM    831  CE2 TRP A  96       6.313 -24.662  48.241  1.00 74.41      A    C  
ATOM    832  CE3 TRP A  96       7.417 -23.002  46.866  1.00 72.50      A    C  
ATOM    833  NE1 TRP A  96       6.627 -25.401  49.353  1.00 71.83      A    N  
ATOM    834  CZ2 TRP A  96       5.159 -24.612  47.429  1.00 71.80      A    C  
ATOM    835  CZ3 TRP A  96       6.271 -22.943  46.042  1.00 68.78      A    C  
ATOM    836  CH2 TRP A  96       5.157 -23.741  46.337  1.00 69.68      A    C  
ATOM    837  N   GLY A  97      12.190 -22.121  51.403  1.00 79.28      A    N  
ATOM    838  CA  GLY A  97      13.489 -21.452  51.517  1.00 77.78      A    C  
ATOM    839  C   GLY A  97      13.734 -20.377  50.448  1.00 78.97      A    C  
ATOM    840  O   GLY A  97      14.883 -19.995  50.225  1.00 73.81      A    O  
ATOM    841  N   MET A  98      12.697 -19.889  49.790  1.00 79.71      A    N  
ATOM    842  CA  MET A  98      12.786 -18.942  48.669  1.00 79.92      A    C  
ATOM    843  C   MET A  98      12.326 -17.524  49.043  1.00 80.58      A    C  
ATOM    844  O   MET A  98      11.849 -16.776  48.194  1.00 76.45      A    O  
ATOM    845  CB  MET A  98      11.996 -19.490  47.472  1.00 77.23      A    C  
ATOM    846  CG  MET A  98      12.558 -20.812  46.954  1.00 76.03      A    C  
ATOM    847  SD  MET A  98      11.599 -21.514  45.580  1.00 73.54      A    S  
ATOM    848  CE  MET A  98      12.689 -22.882  45.157  1.00 66.46      A    C  
ATOM    849  N   GLU A  99      12.466 -17.128  50.316  1.00 82.59      A    N  
ATOM    850  CA  GLU A  99      11.967 -15.840  50.824  1.00 82.22      A    C  
ATOM    851  C   GLU A  99      12.559 -14.634  50.077  1.00 82.86      A    C  
ATOM    852  O   GLU A  99      11.824 -13.759  49.625  1.00 77.98      A    O  
ATOM    853  CB  GLU A  99      12.261 -15.785  52.328  1.00 78.23      A    C  
ATOM    854  CG  GLU A  99      11.637 -14.563  53.019  1.00 69.53      A    C  
ATOM    855  CD  GLU A  99      11.759 -14.665  54.549  1.00 63.23      A    C  
ATOM    856  OE1 GLU A  99      10.876 -14.118  55.227  1.00 55.74      A    O  
ATOM    857  OE2 GLU A  99      12.706 -15.347  55.023  1.00 58.49      A    O1-
ATOM    858  N   LYS A 100      13.878 -14.645  49.839  1.00 85.96      A    N  
ATOM    859  CA  LYS A 100      14.564 -13.576  49.084  1.00 86.15      A    C  
ATOM    860  C   LYS A 100      14.020 -13.395  47.666  1.00 87.19      A    C  
ATOM    861  O   LYS A 100      13.968 -12.276  47.162  1.00 82.90      A    O  
ATOM    862  CB  LYS A 100      16.073 -13.837  49.031  1.00 82.98      A    C  
ATOM    863  CG  LYS A 100      16.752 -13.655  50.396  1.00 72.49      A    C  
ATOM    864  CD  LYS A 100      18.271 -13.780  50.248  1.00 65.47      A    C  
ATOM    865  CE  LYS A 100      18.946 -13.525  51.590  1.00 54.68      A    C  
ATOM    866  NZ  LYS A 100      20.424 -13.591  51.476  1.00 46.10      A    N1+
ATOM    867  N   LEU A 101      13.588 -14.490  47.030  1.00 85.27      A    N  
ATOM    868  CA  LEU A 101      13.043 -14.448  45.668  1.00 84.83      A    C  
ATOM    869  C   LEU A 101      11.660 -13.783  45.625  1.00 86.15      A    C  
ATOM    870  O   LEU A 101      11.273 -13.257  44.582  1.00 83.82      A    O  
ATOM    871  CB  LEU A 101      12.985 -15.869  45.092  1.00 82.52      A    C  
ATOM    872  CG  LEU A 101      14.356 -16.568  44.953  1.00 79.68      A    C  
ATOM    873  CD1 LEU A 101      14.154 -18.027  44.537  1.00 73.51      A    C  
ATOM    874  CD2 LEU A 101      15.236 -15.896  43.901  1.00 73.67      A    C  
ATOM    875  N   ILE A 102      10.924 -13.756  46.725  1.00 87.38      A    N  
ATOM    876  CA  ILE A 102       9.635 -13.059  46.820  1.00 86.38      A    C  
ATOM    877  C   ILE A 102       9.852 -11.549  46.724  1.00 87.58      A    C  
ATOM    878  O   ILE A 102       9.182 -10.885  45.932  1.00 85.82      A    O  
ATOM    879  CB  ILE A 102       8.888 -13.413  48.124  1.00 83.87      A    C  
ATOM    880  CG1 ILE A 102       8.631 -14.934  48.236  1.00 77.69      A    C  
ATOM    881  CG2 ILE A 102       7.560 -12.640  48.209  1.00 76.99      A    C  
ATOM    882  CD1 ILE A 102       8.064 -15.365  49.586  1.00 72.04      A    C  
ATOM    883  N   ASP A 103      10.802 -11.020  47.498  1.00 89.40      A    N  
ATOM    884  CA  ASP A 103      11.109  -9.591  47.508  1.00 89.02      A    C  
ATOM    885  C   ASP A 103      11.676  -9.132  46.162  1.00 89.62      A    C  
ATOM    886  O   ASP A 103      11.264  -8.103  45.629  1.00 87.16      A    O  
ATOM    887  CB  ASP A 103      12.086  -9.270  48.647  1.00 86.63      A    C  
ATOM    888  CG  ASP A 103      11.461  -9.420  50.031  1.00 78.41      A    C  
ATOM    889  OD1 ASP A 103      10.228  -9.260  50.137  1.00 70.19      A    O  
ATOM    890  OD2 ASP A 103      12.244  -9.676  50.969  1.00 69.59      A    O1-
ATOM    891  N   GLU A 104      12.560  -9.947  45.573  1.00 90.35      A    N  
ATOM    892  CA  GLU A 104      13.115  -9.673  44.260  1.00 90.26      A    C  
ATOM    893  C   GLU A 104      12.030  -9.660  43.165  1.00 90.93      A    C  
ATOM    894  O   GLU A 104      11.979  -8.744  42.348  1.00 89.19      A    O  
ATOM    895  CB  GLU A 104      14.231 -10.684  43.966  1.00 88.82      A    C  
ATOM    896  CG  GLU A 104      15.100 -10.211  42.796  1.00 77.76      A    C  
ATOM    897  CD  GLU A 104      16.298 -11.131  42.519  1.00 72.76      A    C  
ATOM    898  OE1 GLU A 104      17.029 -10.803  41.558  1.00 64.84      A    O  
ATOM    899  OE2 GLU A 104      16.477 -12.140  43.236  1.00 66.43      A    O1-
ATOM    900  N   TYR A 105      11.097 -10.617  43.212  1.00 90.68      A    N  
ATOM    901  CA  TYR A 105       9.952 -10.659  42.296  1.00 91.13      A    C  
ATOM    902  C   TYR A 105       9.079  -9.410  42.409  1.00 91.50      A    C  
ATOM    903  O   TYR A 105       8.753  -8.793  41.388  1.00 90.07      A    O  
ATOM    904  CB  TYR A 105       9.126 -11.923  42.574  1.00 90.48      A    C  
ATOM    905  CG  TYR A 105       7.921 -12.082  41.687  1.00 91.18      A    C  
ATOM    906  CD1 TYR A 105       6.623 -11.799  42.155  1.00 86.60      A    C  
ATOM    907  CD2 TYR A 105       8.083 -12.545  40.363  1.00 87.04      A    C  
ATOM    908  CE1 TYR A 105       5.506 -11.980  41.323  1.00 87.18      A    C  
ATOM    909  CE2 TYR A 105       6.971 -12.729  39.523  1.00 86.60      A    C  
ATOM    910  CZ  TYR A 105       5.685 -12.449  40.013  1.00 89.15      A    C  
ATOM    911  OH  TYR A 105       4.601 -12.636  39.183  1.00 87.81      A    O  
ATOM    912  N   CYS A 106       8.738  -9.000  43.626  1.00 91.17      A    N  
ATOM    913  CA  CYS A 106       7.928  -7.814  43.860  1.00 89.69      A    C  
ATOM    914  C   CYS A 106       8.643  -6.529  43.408  1.00 90.23      A    C  
ATOM    915  O   CYS A 106       8.028  -5.684  42.759  1.00 89.26      A    O  
ATOM    916  CB  CYS A 106       7.568  -7.733  45.354  1.00 86.85      A    C  
ATOM    917  SG  CYS A 106       6.382  -9.043  45.798  1.00 70.92      A    S  
ATOM    918  N   SER A 107       9.937  -6.412  43.704  1.00 91.71      A    N  
ATOM    919  CA  SER A 107      10.767  -5.267  43.310  1.00 91.65      A    C  
ATOM    920  C   SER A 107      10.876  -5.145  41.786  1.00 91.88      A    C  
ATOM    921  O   SER A 107      10.597  -4.079  41.224  1.00 90.13      A    O  
ATOM    922  CB  SER A 107      12.150  -5.404  43.952  1.00 90.19      A    C  
ATOM    923  OG  SER A 107      12.957  -4.296  43.600  1.00 75.63      A    O  
ATOM    924  N   GLN A 108      11.188  -6.238  41.089  1.00 92.36      A    N  
ATOM    925  CA  GLN A 108      11.275  -6.237  39.628  1.00 91.79      A    C  
ATOM    926  C   GLN A 108       9.922  -5.911  38.974  1.00 92.19      A    C  
ATOM    927  O   GLN A 108       9.867  -5.151  38.016  1.00 90.78      A    O  
ATOM    928  CB  GLN A 108      11.804  -7.584  39.114  1.00 90.42      A    C  
ATOM    929  CG  GLN A 108      13.285  -7.815  39.422  1.00 84.12      A    C  
ATOM    930  CD  GLN A 108      13.879  -8.979  38.613  1.00 79.58      A    C  
ATOM    931  NE2 GLN A 108      14.871  -9.665  39.116  1.00 68.61      A    N  
ATOM    932  OE1 GLN A 108      13.466  -9.255  37.502  1.00 70.69      A    O  
ATOM    933  N   GLN A 109       8.824  -6.418  39.519  1.00 91.40      A    N  
ATOM    934  CA  GLN A 109       7.480  -6.117  39.025  1.00 90.44      A    C  
ATOM    935  C   GLN A 109       7.141  -4.626  39.147  1.00 90.83      A    C  
ATOM    936  O   GLN A 109       6.640  -4.031  38.196  1.00 89.39      A    O  
ATOM    937  CB  GLN A 109       6.460  -6.974  39.787  1.00 88.42      A    C  
ATOM    938  CG  GLN A 109       5.527  -7.693  38.826  1.00 80.62      A    C  
ATOM    939  CD  GLN A 109       4.453  -8.510  39.528  1.00 78.40      A    C  
ATOM    940  NE2 GLN A 109       3.766  -9.369  38.802  1.00 68.13      A    N  
ATOM    941  OE1 GLN A 109       4.173  -8.388  40.705  1.00 69.79      A    O  
ATOM    942  N   GLN A 110       7.427  -4.016  40.295  1.00 91.87      A    N  
ATOM    943  CA  GLN A 110       7.217  -2.582  40.492  1.00 91.49      A    C  
ATOM    944  C   GLN A 110       8.103  -1.731  39.575  1.00 92.21      A    C  
ATOM    945  O   GLN A 110       7.618  -0.767  38.981  1.00 90.61      A    O  
ATOM    946  CB  GLN A 110       7.472  -2.194  41.952  1.00 89.83      A    C  
ATOM    947  CG  GLN A 110       6.283  -2.535  42.864  1.00 79.19      A    C  
ATOM    948  CD  GLN A 110       6.459  -1.991  44.277  1.00 71.87      A    C  
ATOM    949  NE2 GLN A 110       5.438  -2.039  45.099  1.00 60.54      A    N  
ATOM    950  OE1 GLN A 110       7.504  -1.499  44.660  1.00 63.39      A    O  
ATOM    951  N   SER A 111       9.363  -2.122  39.407  1.00 92.61      A    N  
ATOM    952  CA  SER A 111      10.294  -1.451  38.496  1.00 92.73      A    C  
ATOM    953  C   SER A 111       9.776  -1.468  37.055  1.00 93.23      A    C  
ATOM    954  O   SER A 111       9.709  -0.424  36.414  1.00 91.60      A    O  
ATOM    955  CB  SER A 111      11.673  -2.107  38.593  1.00 91.30      A    C  
ATOM    956  OG  SER A 111      12.595  -1.380  37.810  1.00 75.43      A    O  
ATOM    957  N   LEU A 112       9.308  -2.620  36.574  1.00 93.22      A    N  
ATOM    958  CA  LEU A 112       8.729  -2.758  35.236  1.00 92.92      A    C  
ATOM    959  C   LEU A 112       7.484  -1.901  35.018  1.00 93.29      A    C  
ATOM    960  O   LEU A 112       7.340  -1.283  33.973  1.00 91.61      A    O  
ATOM    961  CB  LEU A 112       8.383  -4.231  34.992  1.00 91.37      A    C  
ATOM    962  CG  LEU A 112       9.575  -5.021  34.437  1.00 86.83      A    C  
ATOM    963  CD1 LEU A 112       9.320  -6.507  34.628  1.00 82.25      A    C  
ATOM    964  CD2 LEU A 112       9.771  -4.738  32.952  1.00 81.89      A    C  
ATOM    965  N   ILE A 113       6.585  -1.837  36.016  1.00 93.26      A    N  
ATOM    966  CA  ILE A 113       5.398  -0.984  35.944  1.00 92.13      A    C  
ATOM    967  C   ILE A 113       5.809   0.483  35.846  1.00 93.17      A    C  
ATOM    968  O   ILE A 113       5.256   1.227  35.028  1.00 92.38      A    O  
ATOM    969  CB  ILE A 113       4.474  -1.247  37.152  1.00 90.09      A    C  
ATOM    970  CG1 ILE A 113       3.840  -2.655  37.050  1.00 83.64      A    C  
ATOM    971  CG2 ILE A 113       3.364  -0.177  37.250  1.00 83.10      A    C  
ATOM    972  CD1 ILE A 113       3.208  -3.142  38.360  1.00 76.49      A    C  
ATOM    973  N   SER A 114       6.797   0.906  36.628  1.00 93.81      A    N  
ATOM    974  CA  SER A 114       7.320   2.270  36.613  1.00 94.16      A    C  
ATOM    975  C   SER A 114       7.978   2.610  35.272  1.00 94.51      A    C  
ATOM    976  O   SER A 114       7.631   3.623  34.662  1.00 93.21      A    O  
ATOM    977  CB  SER A 114       8.309   2.460  37.767  1.00 93.34      A    C  
ATOM    978  OG  SER A 114       8.684   3.821  37.854  1.00 77.25      A    O  
ATOM    979  N   LEU A 115       8.854   1.734  34.758  1.00 94.79      A    N  
ATOM    980  CA  LEU A 115       9.529   1.902  33.466  1.00 94.40      A    C  
ATOM    981  C   LEU A 115       8.525   2.000  32.318  1.00 94.86      A    C  
ATOM    982  O   LEU A 115       8.630   2.904  31.491  1.00 93.73      A    O  
ATOM    983  CB  LEU A 115      10.487   0.728  33.224  1.00 93.59      A    C  
ATOM    984  CG  LEU A 115      11.794   0.785  34.029  1.00 89.25      A    C  
ATOM    985  CD1 LEU A 115      12.548  -0.536  33.862  1.00 84.99      A    C  
ATOM    986  CD2 LEU A 115      12.706   1.916  33.553  1.00 84.83      A    C  
ATOM    987  N   LYS A 116       7.517   1.129  32.290  1.00 94.82      A    N  
ATOM    988  CA  LYS A 116       6.463   1.161  31.271  1.00 94.48      A    C  
ATOM    989  C   LYS A 116       5.696   2.475  31.296  1.00 94.68      A    C  
ATOM    990  O   LYS A 116       5.491   3.083  30.251  1.00 94.22      A    O  
ATOM    991  CB  LYS A 116       5.524  -0.040  31.443  1.00 93.03      A    C  
ATOM    992  CG  LYS A 116       4.482  -0.089  30.320  1.00 91.36      A    C  
ATOM    993  CD  LYS A 116       3.583  -1.325  30.427  1.00 88.50      A    C  
ATOM    994  CE  LYS A 116       2.590  -1.298  29.275  1.00 82.19      A    C  
ATOM    995  NZ  LYS A 116       1.678  -2.480  29.265  1.00 77.09      A    N1+
ATOM    996  N   LYS A 117       5.293   2.926  32.484  1.00 95.32      A    N  
ATOM    997  CA  LYS A 117       4.550   4.177  32.649  1.00 95.26      A    C  
ATOM    998  C   LYS A 117       5.363   5.383  32.174  1.00 95.36      A    C  
ATOM    999  O   LYS A 117       4.848   6.224  31.453  1.00 94.44      A    O  
ATOM   1000  CB  LYS A 117       4.106   4.310  34.110  1.00 94.51      A    C  
ATOM   1001  CG  LYS A 117       3.033   5.392  34.277  1.00 84.06      A    C  
ATOM   1002  CD  LYS A 117       2.571   5.480  35.735  1.00 80.48      A    C  
ATOM   1003  CE  LYS A 117       1.449   6.513  35.853  1.00 67.63      A    C  
ATOM   1004  NZ  LYS A 117       1.000   6.706  37.251  1.00 59.23      A    N1+
ATOM   1005  N   LYS A 118       6.661   5.408  32.518  1.00 95.59      A    N  
ATOM   1006  CA  LYS A 118       7.588   6.457  32.094  1.00 95.16      A    C  
ATOM   1007  C   LYS A 118       7.780   6.472  30.572  1.00 95.59      A    C  
ATOM   1008  O   LYS A 118       7.713   7.526  29.959  1.00 94.58      A    O  
ATOM   1009  CB  LYS A 118       8.922   6.259  32.830  1.00 94.02      A    C  
ATOM   1010  CG  LYS A 118       9.527   7.588  33.296  1.00 81.82      A    C  
ATOM   1011  CD  LYS A 118      10.851   7.340  33.997  1.00 79.63      A    C  
ATOM   1012  CE  LYS A 118      11.407   8.646  34.560  1.00 68.55      A    C  
ATOM   1013  NZ  LYS A 118      12.765   8.453  35.152  1.00 62.06      A    N1+
ATOM   1014  N   ALA A 119       7.940   5.293  29.960  1.00 95.86      A    N  
ATOM   1015  CA  ALA A 119       8.071   5.150  28.516  1.00 95.76      A    C  
ATOM   1016  C   ALA A 119       6.794   5.577  27.772  1.00 96.09      A    C  
ATOM   1017  O   ALA A 119       6.888   6.286  26.770  1.00 95.21      A    O  
ATOM   1018  CB  ALA A 119       8.449   3.701  28.198  1.00 94.83      A    C  
ATOM   1019  N   GLN A 120       5.619   5.226  28.287  1.00 95.98      A    N  
ATOM   1020  CA  GLN A 120       4.330   5.645  27.720  1.00 95.59      A    C  
ATOM   1021  C   GLN A 120       4.155   7.164  27.761  1.00 95.73      A    C  
ATOM   1022  O   GLN A 120       3.755   7.761  26.770  1.00 94.76      A    O  
ATOM   1023  CB  GLN A 120       3.175   4.984  28.486  1.00 94.11      A    C  
ATOM   1024  CG  GLN A 120       2.973   3.526  28.064  1.00 86.96      A    C  
ATOM   1025  CD  GLN A 120       1.851   2.840  28.840  1.00 86.05      A    C  
ATOM   1026  NE2 GLN A 120       1.002   2.092  28.169  1.00 75.80      A    N  
ATOM   1027  OE1 GLN A 120       1.709   2.947  30.045  1.00 79.13      A    O  
ATOM   1028  N   GLN A 121       4.491   7.787  28.890  1.00 96.25      A    N  
ATOM   1029  CA  GLN A 121       4.364   9.225  29.070  1.00 96.15      A    C  
ATOM   1030  C   GLN A 121       5.345   9.986  28.165  1.00 96.14      A    C  
ATOM   1031  O   GLN A 121       4.931  10.883  27.434  1.00 95.27      A    O  
ATOM   1032  CB  GLN A 121       4.540   9.538  30.561  1.00 95.48      A    C  
ATOM   1033  CG  GLN A 121       4.077  10.957  30.896  1.00 84.26      A    C  
ATOM   1034  CD  GLN A 121       4.019  11.217  32.408  1.00 79.13      A    C  
ATOM   1035  NE2 GLN A 121       3.609  12.403  32.798  1.00 68.12      A    N  
ATOM   1036  OE1 GLN A 121       4.318  10.371  33.250  1.00 71.97      A    O  
ATOM   1037  N   SER A 122       6.600   9.547  28.121  1.00 96.85      A    N  
ATOM   1038  CA  SER A 122       7.615  10.120  27.232  1.00 96.59      A    C  
ATOM   1039  C   SER A 122       7.244   9.960  25.755  1.00 96.74      A    C  
ATOM   1040  O   SER A 122       7.444  10.882  24.971  1.00 95.75      A    O  
ATOM   1041  CB  SER A 122       8.952   9.445  27.507  1.00 95.46      A    C  
ATOM   1042  OG  SER A 122      10.011  10.050  26.793  1.00 81.95      A    O  
ATOM   1043  N   PHE A 123       6.692   8.815  25.368  1.00 96.82      A    N  
ATOM   1044  CA  PHE A 123       6.201   8.600  24.012  1.00 96.65      A    C  
ATOM   1045  C   PHE A 123       5.091   9.582  23.661  1.00 96.50      A    C  
ATOM   1046  O   PHE A 123       5.135  10.178  22.596  1.00 96.21      A    O  
ATOM   1047  CB  PHE A 123       5.707   7.155  23.841  1.00 96.30      A    C  
ATOM   1048  CG  PHE A 123       5.037   6.905  22.504  1.00 95.99      A    C  
ATOM   1049  CD1 PHE A 123       3.646   7.090  22.365  1.00 93.92      A    C  
ATOM   1050  CD2 PHE A 123       5.799   6.563  21.376  1.00 94.10      A    C  
ATOM   1051  CE1 PHE A 123       3.031   6.940  21.107  1.00 93.38      A    C  
ATOM   1052  CE2 PHE A 123       5.189   6.409  20.129  1.00 93.13      A    C  
ATOM   1053  CZ  PHE A 123       3.809   6.606  19.985  1.00 93.50      A    C  
ATOM   1054  N   HIS A 124       4.109   9.759  24.544  1.00 96.36      A    N  
ATOM   1055  CA  HIS A 124       2.977  10.634  24.284  1.00 95.72      A    C  
ATOM   1056  C   HIS A 124       3.417  12.085  24.089  1.00 95.87      A    C  
ATOM   1057  O   HIS A 124       3.068  12.694  23.075  1.00 95.09      A    O  
ATOM   1058  CB  HIS A 124       1.958  10.489  25.412  1.00 94.45      A    C  
ATOM   1059  CG  HIS A 124       0.624  11.078  25.067  1.00 84.22      A    C  
ATOM   1060  CD2 HIS A 124      -0.034  12.091  25.714  1.00 70.25      A    C  
ATOM   1061  ND1 HIS A 124      -0.195  10.689  24.021  1.00 70.77      A    N  
ATOM   1062  CE1 HIS A 124      -1.303  11.442  24.049  1.00 65.89      A    C  
ATOM   1063  NE2 HIS A 124      -1.240  12.300  25.070  1.00 67.19      A    N  
ATOM   1064  N   GLU A 125       4.279  12.600  24.976  1.00 96.55      A    N  
ATOM   1065  CA  GLU A 125       4.825  13.958  24.887  1.00 96.44      A    C  
ATOM   1066  C   GLU A 125       5.663  14.168  23.610  1.00 96.66      A    C  
ATOM   1067  O   GLU A 125       5.496  15.151  22.896  1.00 95.63      A    O  
ATOM   1068  CB  GLU A 125       5.701  14.233  26.121  1.00 95.71      A    C  
ATOM   1069  CG  GLU A 125       4.896  14.399  27.424  1.00 85.97      A    C  
ATOM   1070  CD  GLU A 125       5.778  14.505  28.678  1.00 83.08      A    C  
ATOM   1071  OE1 GLU A 125       5.205  14.481  29.798  1.00 77.23      A    O  
ATOM   1072  OE2 GLU A 125       7.027  14.584  28.549  1.00 80.17      A    O1-
ATOM   1073  N   GLU A 126       6.563  13.224  23.301  1.00 96.95      A    N  
ATOM   1074  CA  GLU A 126       7.437  13.344  22.134  1.00 96.93      A    C  
ATOM   1075  C   GLU A 126       6.640  13.203  20.820  1.00 97.26      A    C  
ATOM   1076  O   GLU A 126       6.889  13.926  19.859  1.00 96.54      A    O  
ATOM   1077  CB  GLU A 126       8.585  12.328  22.245  1.00 95.79      A    C  
ATOM   1078  CG  GLU A 126       9.796  12.698  21.371  1.00 89.44      A    C  
ATOM   1079  CD  GLU A 126      11.000  11.740  21.564  1.00 92.22      A    C  
ATOM   1080  OE1 GLU A 126      12.131  12.125  21.191  1.00 86.94      A    O  
ATOM   1081  OE2 GLU A 126      10.829  10.603  22.042  1.00 88.79      A    O1-
ATOM   1082  N   PHE A 127       5.635  12.328  20.808  1.00 97.00      A    N  
ATOM   1083  CA  PHE A 127       4.768  12.139  19.650  1.00 96.73      A    C  
ATOM   1084  C   PHE A 127       3.894  13.364  19.378  1.00 96.98      A    C  
ATOM   1085  O   PHE A 127       3.850  13.808  18.240  1.00 96.63      A    O  
ATOM   1086  CB  PHE A 127       3.916  10.879  19.830  1.00 96.05      A    C  
ATOM   1087  CG  PHE A 127       3.044  10.538  18.632  1.00 95.56      A    C  
ATOM   1088  CD1 PHE A 127       1.661  10.350  18.791  1.00 92.45      A    C  
ATOM   1089  CD2 PHE A 127       3.617  10.398  17.358  1.00 91.96      A    C  
ATOM   1090  CE1 PHE A 127       0.865  10.008  17.683  1.00 91.09      A    C  
ATOM   1091  CE2 PHE A 127       2.820  10.068  16.246  1.00 90.67      A    C  
ATOM   1092  CZ  PHE A 127       1.447   9.872  16.410  1.00 91.71      A    C  
ATOM   1093  N   GLU A 128       3.277  13.958  20.391  1.00 96.25      A    N  
ATOM   1094  CA  GLU A 128       2.543  15.210  20.223  1.00 95.53      A    C  
ATOM   1095  C   GLU A 128       3.434  16.331  19.688  1.00 95.93      A    C  
ATOM   1096  O   GLU A 128       3.042  17.061  18.780  1.00 95.31      A    O  
ATOM   1097  CB  GLU A 128       1.930  15.685  21.551  1.00 94.18      A    C  
ATOM   1098  CG  GLU A 128       0.557  15.066  21.823  1.00 83.30      A    C  
ATOM   1099  CD  GLU A 128      -0.261  15.978  22.751  1.00 77.02      A    C  
ATOM   1100  OE1 GLU A 128      -1.439  16.229  22.383  1.00 69.93      A    O  
ATOM   1101  OE2 GLU A 128       0.296  16.485  23.745  1.00 70.50      A    O1-
ATOM   1102  N   ARG A 129       4.668  16.424  20.195  1.00 96.64      A    N  
ATOM   1103  CA  ARG A 129       5.625  17.436  19.745  1.00 96.60      A    C  
ATOM   1104  C   ARG A 129       5.989  17.254  18.268  1.00 96.83      A    C  
ATOM   1105  O   ARG A 129       6.037  18.229  17.527  1.00 96.05      A    O  
ATOM   1106  CB  ARG A 129       6.853  17.385  20.657  1.00 95.79      A    C  
ATOM   1107  CG  ARG A 129       7.630  18.696  20.630  1.00 84.83      A    C  
ATOM   1108  CD  ARG A 129       8.816  18.586  21.570  1.00 83.51      A    C  
ATOM   1109  NE  ARG A 129       9.439  19.898  21.812  1.00 72.34      A    N  
ATOM   1110  CZ  ARG A 129      10.481  20.129  22.579  1.00 65.15      A    C  
ATOM   1111  NH1 ARG A 129      11.126  19.153  23.169  1.00 56.76      A    N1+
ATOM   1112  NH2 ARG A 129      10.887  21.352  22.773  1.00 56.45      A    N  
ATOM   1113  N   LEU A 130       6.197  16.007  17.831  1.00 97.64      A    N  
ATOM   1114  CA  LEU A 130       6.464  15.688  16.431  1.00 97.60      A    C  
ATOM   1115  C   LEU A 130       5.240  15.927  15.534  1.00 97.50      A    C  
ATOM   1116  O   LEU A 130       5.397  16.413  14.420  1.00 96.99      A    O  
ATOM   1117  CB  LEU A 130       6.944  14.236  16.307  1.00 97.61      A    C  
ATOM   1118  CG  LEU A 130       8.358  13.962  16.862  1.00 96.87      A    C  
ATOM   1119  CD1 LEU A 130       8.630  12.456  16.781  1.00 95.19      A    C  
ATOM   1120  CD2 LEU A 130       9.443  14.690  16.070  1.00 94.98      A    C  
ATOM   1121  N   GLN A 131       4.032  15.634  16.007  1.00 97.27      A    N  
ATOM   1122  CA  GLN A 131       2.790  15.953  15.301  1.00 96.87      A    C  
ATOM   1123  C   GLN A 131       2.662  17.456  15.081  1.00 96.51      A    C  
ATOM   1124  O   GLN A 131       2.424  17.894  13.959  1.00 95.88      A    O  
ATOM   1125  CB  GLN A 131       1.567  15.455  16.090  1.00 96.39      A    C  
ATOM   1126  CG  GLN A 131       1.351  13.941  15.984  1.00 95.27      A    C  
ATOM   1127  CD  GLN A 131       0.106  13.492  16.767  1.00 94.31      A    C  
ATOM   1128  NE2 GLN A 131      -0.653  12.556  16.243  1.00 87.27      A    N  
ATOM   1129  OE1 GLN A 131      -0.213  13.986  17.831  1.00 88.81      A    O  
ATOM   1130  N   GLN A 132       2.889  18.238  16.125  1.00 96.42      A    N  
ATOM   1131  CA  GLN A 132       2.818  19.687  16.054  1.00 95.74      A    C  
ATOM   1132  C   GLN A 132       3.872  20.248  15.092  1.00 95.60      A    C  
ATOM   1133  O   GLN A 132       3.544  21.031  14.200  1.00 94.53      A    O  
ATOM   1134  CB  GLN A 132       2.950  20.268  17.474  1.00 94.37      A    C  
ATOM   1135  CG  GLN A 132       2.363  21.685  17.557  1.00 83.03      A    C  
ATOM   1136  CD  GLN A 132       0.854  21.730  17.328  1.00 77.58      A    C  
ATOM   1137  NE2 GLN A 132       0.336  22.874  16.936  1.00 65.99      A    N  
ATOM   1138  OE1 GLN A 132       0.127  20.758  17.483  1.00 69.64      A    O  
ATOM   1139  N   GLN A 133       5.106  19.754  15.175  1.00 96.21      A    N  
ATOM   1140  CA  GLN A 133       6.195  20.154  14.286  1.00 95.75      A    C  
ATOM   1141  C   GLN A 133       5.899  19.830  12.812  1.00 95.79      A    C  
ATOM   1142  O   GLN A 133       6.272  20.595  11.920  1.00 94.53      A    O  
ATOM   1143  CB  GLN A 133       7.477  19.455  14.757  1.00 94.81      A    C  
ATOM   1144  CG  GLN A 133       8.730  20.051  14.100  1.00 86.27      A    C  
ATOM   1145  CD  GLN A 133      10.016  19.367  14.561  1.00 85.26      A    C  
ATOM   1146  NE2 GLN A 133      11.143  20.031  14.439  1.00 76.34      A    N  
ATOM   1147  OE1 GLN A 133      10.051  18.239  15.015  1.00 78.83      A    O  
ATOM   1148  N   LEU A 134       5.251  18.698  12.533  1.00 96.50      A    N  
ATOM   1149  CA  LEU A 134       4.845  18.321  11.180  1.00 96.42      A    C  
ATOM   1150  C   LEU A 134       3.748  19.249  10.639  1.00 96.24      A    C  
ATOM   1151  O   LEU A 134       3.827  19.679   9.499  1.00 95.07      A    O  
ATOM   1152  CB  LEU A 134       4.411  16.844  11.181  1.00 96.12      A    C  
ATOM   1153  CG  LEU A 134       3.948  16.317   9.811  1.00 95.13      A    C  
ATOM   1154  CD1 LEU A 134       5.053  16.370   8.756  1.00 92.89      A    C  
ATOM   1155  CD2 LEU A 134       3.510  14.858   9.950  1.00 92.67      A    C  
ATOM   1156  N   ILE A 135       2.756  19.580  11.462  1.00 96.24      A    N  
ATOM   1157  CA  ILE A 135       1.663  20.488  11.098  1.00 95.75      A    C  
ATOM   1158  C   ILE A 135       2.201  21.894  10.821  1.00 95.38      A    C  
ATOM   1159  O   ILE A 135       1.985  22.419   9.738  1.00 94.07      A    O  
ATOM   1160  CB  ILE A 135       0.567  20.471  12.187  1.00 95.24      A    C  
ATOM   1161  CG1 ILE A 135      -0.154  19.105  12.194  1.00 93.72      A    C  
ATOM   1162  CG2 ILE A 135      -0.447  21.605  11.977  1.00 93.31      A    C  
ATOM   1163  CD1 ILE A 135      -1.028  18.861  13.432  1.00 89.65      A    C  
ATOM   1164  N   GLU A 136       2.971  22.452  11.754  1.00 95.09      A    N  
ATOM   1165  CA  GLU A 136       3.571  23.788  11.627  1.00 94.31      A    C  
ATOM   1166  C   GLU A 136       4.479  23.910  10.395  1.00 94.00      A    C  
ATOM   1167  O   GLU A 136       4.513  24.943   9.731  1.00 92.38      A    O  
ATOM   1168  CB  GLU A 136       4.406  24.098  12.877  1.00 93.34      A    C  
ATOM   1169  CG  GLU A 136       3.544  24.406  14.112  1.00 88.36      A    C  
ATOM   1170  CD  GLU A 136       4.351  24.484  15.416  1.00 86.71      A    C  
ATOM   1171  OE1 GLU A 136       3.706  24.546  16.481  1.00 80.63      A    O  
ATOM   1172  OE2 GLU A 136       5.606  24.425  15.360  1.00 83.00      A    O1-
ATOM   1173  N   ARG A 137       5.181  22.833  10.041  1.00 94.56      A    N  
ATOM   1174  CA  ARG A 137       6.017  22.819   8.839  1.00 93.77      A    C  
ATOM   1175  C   ARG A 137       5.195  23.034   7.569  1.00 94.02      A    C  
ATOM   1176  O   ARG A 137       5.595  23.830   6.736  1.00 92.27      A    O  
ATOM   1177  CB  ARG A 137       6.828  21.521   8.800  1.00 92.22      A    C  
ATOM   1178  CG  ARG A 137       7.838  21.535   7.645  1.00 82.51      A    C  
ATOM   1179  CD  ARG A 137       8.700  20.272   7.672  1.00 80.14      A    C  
ATOM   1180  NE  ARG A 137       9.585  20.254   8.847  1.00 74.83      A    N  
ATOM   1181  CZ  ARG A 137      10.226  19.205   9.327  1.00 71.07      A    C  
ATOM   1182  NH1 ARG A 137      10.140  18.034   8.760  1.00 62.88      A    N1+
ATOM   1183  NH2 ARG A 137      10.980  19.314  10.382  1.00 64.42      A    N  
ATOM   1184  N   PHE A 138       4.053  22.374   7.438  1.00 93.68      A    N  
ATOM   1185  CA  PHE A 138       3.171  22.548   6.281  1.00 93.53      A    C  
ATOM   1186  C   PHE A 138       2.387  23.865   6.295  1.00 92.88      A    C  
ATOM   1187  O   PHE A 138       1.936  24.296   5.232  1.00 90.23      A    O  
ATOM   1188  CB  PHE A 138       2.244  21.339   6.147  1.00 92.94      A    C  
ATOM   1189  CG  PHE A 138       2.869  20.189   5.395  1.00 93.01      A    C  
ATOM   1190  CD1 PHE A 138       2.933  20.222   3.995  1.00 89.46      A    C  
ATOM   1191  CD2 PHE A 138       3.395  19.082   6.085  1.00 89.25      A    C  
ATOM   1192  CE1 PHE A 138       3.495  19.145   3.279  1.00 88.32      A    C  
ATOM   1193  CE2 PHE A 138       3.951  18.013   5.379  1.00 87.99      A    C  
ATOM   1194  CZ  PHE A 138       3.998  18.037   3.974  1.00 90.06      A    C  
ATOM   1195  N   GLN A 139       2.269  24.514   7.445  1.00 93.32      A    N  
ATOM   1196  CA  GLN A 139       1.748  25.882   7.542  1.00 92.40      A    C  
ATOM   1197  C   GLN A 139       2.778  26.940   7.124  1.00 91.93      A    C  
ATOM   1198  O   GLN A 139       2.415  28.068   6.799  1.00 88.83      A    O  
ATOM   1199  CB  GLN A 139       1.268  26.150   8.978  1.00 91.21      A    C  
ATOM   1200  CG  GLN A 139       0.002  25.361   9.343  1.00 88.94      A    C  
ATOM   1201  CD  GLN A 139      -0.372  25.523  10.826  1.00 87.51      A    C  
ATOM   1202  NE2 GLN A 139      -1.606  25.798  11.131  1.00 77.30      A    N  
ATOM   1203  OE1 GLN A 139       0.452  25.396  11.705  1.00 78.85      A    O  
ATOM   1204  N   SER A 140       4.062  26.586   7.106  1.00 92.76      A    N  
ATOM   1205  CA  SER A 140       5.110  27.515   6.679  1.00 91.64      A    C  
ATOM   1206  C   SER A 140       5.110  27.711   5.160  1.00 91.13      A    C  
ATOM   1207  O   SER A 140       4.879  26.773   4.399  1.00 88.07      A    O  
ATOM   1208  CB  SER A 140       6.484  27.066   7.173  1.00 89.47      A    C  
ATOM   1209  OG  SER A 140       7.010  25.999   6.398  1.00 80.69      A    O  
ATOM   1210  N   SER A 141       5.478  28.906   4.712  1.00 88.81      A    N  
ATOM   1211  CA  SER A 141       5.501  29.278   3.290  1.00 87.06      A    C  
ATOM   1212  C   SER A 141       6.383  28.379   2.422  1.00 86.91      A    C  
ATOM   1213  O   SER A 141       6.105  28.190   1.245  1.00 82.75      A    O  
ATOM   1214  CB  SER A 141       5.965  30.724   3.158  1.00 83.78      A    C  
ATOM   1215  OG  SER A 141       7.243  30.901   3.756  1.00 73.07      A    O  
ATOM   1216  N   GLN A 142       7.437  27.788   2.985  1.00 84.69      A    N  
ATOM   1217  CA  GLN A 142       8.338  26.896   2.251  1.00 83.32      A    C  
ATOM   1218  C   GLN A 142       7.696  25.555   1.866  1.00 84.92      A    C  
ATOM   1219  O   GLN A 142       8.138  24.929   0.901  1.00 82.65      A    O  
ATOM   1220  CB  GLN A 142       9.590  26.619   3.094  1.00 78.93      A    C  
ATOM   1221  CG  GLN A 142      10.504  27.855   3.224  1.00 70.27      A    C  
ATOM   1222  CD  GLN A 142      11.809  27.534   3.947  1.00 65.48      A    C  
ATOM   1223  NE2 GLN A 142      12.752  28.453   3.946  1.00 56.20      A    N  
ATOM   1224  OE1 GLN A 142      12.026  26.475   4.515  1.00 58.10      A    O  
ATOM   1225  N   TYR A 143       6.699  25.106   2.617  1.00 89.10      A    N  
ATOM   1226  CA  TYR A 143       6.065  23.799   2.420  1.00 90.00      A    C  
ATOM   1227  C   TYR A 143       4.587  23.895   2.034  1.00 91.06      A    C  
ATOM   1228  O   TYR A 143       4.005  22.902   1.605  1.00 88.68      A    O  
ATOM   1229  CB  TYR A 143       6.260  22.938   3.674  1.00 88.29      A    C  
ATOM   1230  CG  TYR A 143       7.705  22.619   3.976  1.00 86.82      A    C  
ATOM   1231  CD1 TYR A 143       8.305  21.485   3.408  1.00 80.54      A    C  
ATOM   1232  CD2 TYR A 143       8.452  23.456   4.810  1.00 80.62      A    C  
ATOM   1233  CE1 TYR A 143       9.653  21.194   3.679  1.00 78.12      A    C  
ATOM   1234  CE2 TYR A 143       9.806  23.179   5.084  1.00 77.62      A    C  
ATOM   1235  CZ  TYR A 143      10.407  22.044   4.516  1.00 78.55      A    C  
ATOM   1236  OH  TYR A 143      11.723  21.777   4.776  1.00 75.25      A    O  
ATOM   1237  N   GLU A 144       3.994  25.069   2.152  1.00 91.45      A    N  
ATOM   1238  CA  GLU A 144       2.614  25.320   1.742  1.00 91.92      A    C  
ATOM   1239  C   GLU A 144       2.416  25.020   0.248  1.00 92.50      A    C  
ATOM   1240  O   GLU A 144       1.502  24.281  -0.129  1.00 91.02      A    O  
ATOM   1241  CB  GLU A 144       2.270  26.781   2.068  1.00 90.14      A    C  
ATOM   1242  CG  GLU A 144       0.768  27.042   1.939  1.00 86.15      A    C  
ATOM   1243  CD  GLU A 144       0.403  28.527   2.057  1.00 87.47      A    C  
ATOM   1244  OE1 GLU A 144      -0.728  28.862   1.621  1.00 80.10      A    O  
ATOM   1245  OE2 GLU A 144       1.248  29.326   2.517  1.00 83.86      A    O1-
ATOM   1246  N   LEU A 145       3.336  25.495  -0.599  1.00 91.34      A    N  
ATOM   1247  CA  LEU A 145       3.304  25.212  -2.035  1.00 91.00      A    C  
ATOM   1248  C   LEU A 145       3.483  23.718  -2.332  1.00 91.33      A    C  
ATOM   1249  O   LEU A 145       2.921  23.216  -3.306  1.00 90.04      A    O  
ATOM   1250  CB  LEU A 145       4.357  26.078  -2.743  1.00 89.56      A    C  
ATOM   1251  CG  LEU A 145       4.368  25.927  -4.278  1.00 85.54      A    C  
ATOM   1252  CD1 LEU A 145       3.071  26.403  -4.925  1.00 80.55      A    C  
ATOM   1253  CD2 LEU A 145       5.514  26.749  -4.881  1.00 79.71      A    C  
ATOM   1254  N   ALA A 146       4.211  22.969  -1.491  1.00 91.21      A    N  
ATOM   1255  CA  ALA A 146       4.330  21.519  -1.635  1.00 90.93      A    C  
ATOM   1256  C   ALA A 146       2.978  20.837  -1.424  1.00 91.45      A    C  
ATOM   1257  O   ALA A 146       2.570  20.009  -2.237  1.00 90.34      A    O  
ATOM   1258  CB  ALA A 146       5.384  20.955  -0.668  1.00 89.64      A    C  
ATOM   1259  N   LEU A 147       2.253  21.234  -0.373  1.00 91.23      A    N  
ATOM   1260  CA  LEU A 147       0.918  20.719  -0.114  1.00 91.34      A    C  
ATOM   1261  C   LEU A 147      -0.037  21.074  -1.256  1.00 91.07      A    C  
ATOM   1262  O   LEU A 147      -0.754  20.194  -1.726  1.00 90.20      A    O  
ATOM   1263  CB  LEU A 147       0.424  21.245   1.240  1.00 91.06      A    C  
ATOM   1264  CG  LEU A 147      -0.981  20.738   1.624  1.00 90.14      A    C  
ATOM   1265  CD1 LEU A 147      -1.043  19.216   1.743  1.00 86.78      A    C  
ATOM   1266  CD2 LEU A 147      -1.391  21.329   2.971  1.00 86.42      A    C  
ATOM   1267  N   TYR A 148       0.012  22.314  -1.736  1.00 91.80      A    N  
ATOM   1268  CA  TYR A 148      -0.796  22.757  -2.872  1.00 91.48      A    C  
ATOM   1269  C   TYR A 148      -0.527  21.918  -4.126  1.00 90.60      A    C  
ATOM   1270  O   TYR A 148      -1.458  21.400  -4.737  1.00 89.36      A    O  
ATOM   1271  CB  TYR A 148      -0.524  24.245  -3.150  1.00 91.70      A    C  
ATOM   1272  CG  TYR A 148      -1.326  24.756  -4.327  1.00 92.24      A    C  
ATOM   1273  CD1 TYR A 148      -0.770  24.785  -5.619  1.00 90.83      A    C  
ATOM   1274  CD2 TYR A 148      -2.669  25.136  -4.143  1.00 91.00      A    C  
ATOM   1275  CE1 TYR A 148      -1.548  25.179  -6.715  1.00 90.42      A    C  
ATOM   1276  CE2 TYR A 148      -3.453  25.539  -5.227  1.00 90.05      A    C  
ATOM   1277  CZ  TYR A 148      -2.894  25.553  -6.521  1.00 91.00      A    C  
ATOM   1278  OH  TYR A 148      -3.669  25.918  -7.594  1.00 89.42      A    O  
ATOM   1279  N   THR A 149       0.741  21.720  -4.470  1.00 90.29      A    N  
ATOM   1280  CA  THR A 149       1.153  20.968  -5.662  1.00 89.26      A    C  
ATOM   1281  C   THR A 149       0.747  19.497  -5.577  1.00 88.65      A    C  
ATOM   1282  O   THR A 149       0.371  18.897  -6.577  1.00 86.47      A    O  
ATOM   1283  CB  THR A 149       2.678  21.075  -5.859  1.00 88.35      A    C  
ATOM   1284  CG2 THR A 149       3.149  20.444  -7.166  1.00 80.50      A    C  
ATOM   1285  OG1 THR A 149       3.076  22.423  -5.900  1.00 82.02      A    O  
ATOM   1286  N   LEU A 150       0.795  18.912  -4.381  1.00 89.24      A    N  
ATOM   1287  CA  LEU A 150       0.418  17.519  -4.161  1.00 88.21      A    C  
ATOM   1288  C   LEU A 150      -1.096  17.312  -4.098  1.00 86.96      A    C  
ATOM   1289  O   LEU A 150      -1.592  16.266  -4.514  1.00 84.00      A    O  
ATOM   1290  CB  LEU A 150       1.061  17.040  -2.847  1.00 87.77      A    C  
ATOM   1291  CG  LEU A 150       2.579  16.865  -2.935  1.00 87.04      A    C  
ATOM   1292  CD1 LEU A 150       3.150  16.696  -1.527  1.00 83.09      A    C  
ATOM   1293  CD2 LEU A 150       2.944  15.626  -3.746  1.00 83.05      A    C  
ATOM   1294  N   ASN A 151      -1.824  18.268  -3.530  1.00 88.98      A    N  
ATOM   1295  CA  ASN A 151      -3.276  18.211  -3.401  1.00 88.64      A    C  
ATOM   1296  C   ASN A 151      -3.865  19.591  -3.071  1.00 89.45      A    C  
ATOM   1297  O   ASN A 151      -4.038  19.949  -1.902  1.00 88.24      A    O  
ATOM   1298  CB  ASN A 151      -3.628  17.166  -2.331  1.00 86.58      A    C  
ATOM   1299  CG  ASN A 151      -5.100  16.799  -2.339  1.00 85.68      A    C  
ATOM   1300  ND2 ASN A 151      -5.403  15.560  -2.026  1.00 78.68      A    N  
ATOM   1301  OD1 ASN A 151      -5.982  17.585  -2.620  1.00 79.58      A    O  
ATOM   1302  N   HIS A 152      -4.244  20.331  -4.105  1.00 88.01      A    N  
ATOM   1303  CA  HIS A 152      -4.826  21.661  -3.956  1.00 88.05      A    C  
ATOM   1304  C   HIS A 152      -6.121  21.675  -3.120  1.00 88.62      A    C  
ATOM   1305  O   HIS A 152      -6.361  22.620  -2.373  1.00 87.42      A    O  
ATOM   1306  CB  HIS A 152      -5.071  22.269  -5.350  1.00 86.36      A    C  
ATOM   1307  CG  HIS A 152      -6.237  21.669  -6.088  1.00 84.26      A    C  
ATOM   1308  CD2 HIS A 152      -7.482  22.225  -6.233  1.00 74.63      A    C  
ATOM   1309  ND1 HIS A 152      -6.272  20.437  -6.699  1.00 74.04      A    N  
ATOM   1310  CE1 HIS A 152      -7.504  20.254  -7.203  1.00 76.16      A    C  
ATOM   1311  NE2 HIS A 152      -8.267  21.320  -6.940  1.00 78.12      A    N  
ATOM   1312  N   LYS A 153      -6.918  20.605  -3.159  1.00 88.70      A    N  
ATOM   1313  CA  LYS A 153      -8.150  20.493  -2.354  1.00 87.36      A    C  
ATOM   1314  C   LYS A 153      -7.847  20.411  -0.861  1.00 88.27      A    C  
ATOM   1315  O   LYS A 153      -8.526  21.048  -0.057  1.00 86.62      A    O  
ATOM   1316  CB  LYS A 153      -8.990  19.275  -2.784  1.00 84.93      A    C  
ATOM   1317  CG  LYS A 153      -9.506  19.383  -4.223  1.00 78.60      A    C  
ATOM   1318  CD  LYS A 153     -10.381  18.184  -4.588  1.00 72.85      A    C  
ATOM   1319  CE  LYS A 153     -10.869  18.346  -6.030  1.00 64.63      A    C  
ATOM   1320  NZ  LYS A 153     -11.699  17.205  -6.504  1.00 57.66      A    N1+
ATOM   1321  N   LEU A 154      -6.824  19.645  -0.476  1.00 88.72      A    N  
ATOM   1322  CA  LEU A 154      -6.407  19.563   0.919  1.00 89.22      A    C  
ATOM   1323  C   LEU A 154      -5.680  20.831   1.371  1.00 90.38      A    C  
ATOM   1324  O   LEU A 154      -5.848  21.227   2.518  1.00 89.57      A    O  
ATOM   1325  CB  LEU A 154      -5.525  18.332   1.165  1.00 87.79      A    C  
ATOM   1326  CG  LEU A 154      -6.294  17.003   1.191  1.00 82.70      A    C  
ATOM   1327  CD1 LEU A 154      -5.313  15.872   1.503  1.00 79.33      A    C  
ATOM   1328  CD2 LEU A 154      -7.383  16.963   2.262  1.00 79.73      A    C  
ATOM   1329  N   TRP A 155      -4.924  21.477   0.483  1.00 90.96      A    N  
ATOM   1330  CA  TRP A 155      -4.354  22.794   0.763  1.00 92.01      A    C  
ATOM   1331  C   TRP A 155      -5.469  23.800   1.078  1.00 92.03      A    C  
ATOM   1332  O   TRP A 155      -5.438  24.416   2.141  1.00 91.26      A    O  
ATOM   1333  CB  TRP A 155      -3.490  23.258  -0.405  1.00 92.68      A    C  
ATOM   1334  CG  TRP A 155      -3.046  24.676  -0.268  1.00 92.92      A    C  
ATOM   1335  CD1 TRP A 155      -1.964  25.105   0.417  1.00 91.17      A    C  
ATOM   1336  CD2 TRP A 155      -3.724  25.875  -0.752  1.00 92.89      A    C  
ATOM   1337  CE2 TRP A 155      -2.993  27.004  -0.302  1.00 92.75      A    C  
ATOM   1338  CE3 TRP A 155      -4.892  26.105  -1.513  1.00 92.43      A    C  
ATOM   1339  NE1 TRP A 155      -1.922  26.487   0.393  1.00 91.82      A    N  
ATOM   1340  CZ2 TRP A 155      -3.411  28.324  -0.573  1.00 91.79      A    C  
ATOM   1341  CZ3 TRP A 155      -5.305  27.420  -1.790  1.00 89.84      A    C  
ATOM   1342  CH2 TRP A 155      -4.572  28.510  -1.315  1.00 89.95      A    C  
ATOM   1343  N   HIS A 156      -6.481  23.875   0.237  1.00 90.94      A    N  
ATOM   1344  CA  HIS A 156      -7.632  24.746   0.477  1.00 90.99      A    C  
ATOM   1345  C   HIS A 156      -8.311  24.430   1.815  1.00 90.66      A    C  
ATOM   1346  O   HIS A 156      -8.547  25.320   2.637  1.00 89.02      A    O  
ATOM   1347  CB  HIS A 156      -8.616  24.613  -0.685  1.00 90.36      A    C  
ATOM   1348  CG  HIS A 156      -9.779  25.565  -0.589  1.00 87.43      A    C  
ATOM   1349  CD2 HIS A 156     -10.032  26.653  -1.400  1.00 75.53      A    C  
ATOM   1350  ND1 HIS A 156     -10.799  25.537   0.338  1.00 74.97      A    N  
ATOM   1351  CE1 HIS A 156     -11.619  26.567   0.107  1.00 76.28      A    C  
ATOM   1352  NE2 HIS A 156     -11.192  27.262  -0.946  1.00 76.96      A    N  
ATOM   1353  N   PHE A 157      -8.570  23.158   2.078  1.00 90.28      A    N  
ATOM   1354  CA  PHE A 157      -9.278  22.720   3.278  1.00 89.54      A    C  
ATOM   1355  C   PHE A 157      -8.493  22.969   4.578  1.00 90.15      A    C  
ATOM   1356  O   PHE A 157      -9.082  23.343   5.590  1.00 88.38      A    O  
ATOM   1357  CB  PHE A 157      -9.626  21.247   3.121  1.00 87.40      A    C  
ATOM   1358  CG  PHE A 157     -10.433  20.701   4.287  1.00 85.21      A    C  
ATOM   1359  CD1 PHE A 157      -9.808  19.949   5.296  1.00 80.47      A    C  
ATOM   1360  CD2 PHE A 157     -11.799  20.982   4.371  1.00 79.25      A    C  
ATOM   1361  CE1 PHE A 157     -10.546  19.489   6.393  1.00 77.00      A    C  
ATOM   1362  CE2 PHE A 157     -12.545  20.520   5.472  1.00 75.11      A    C  
ATOM   1363  CZ  PHE A 157     -11.921  19.779   6.482  1.00 75.82      A    C  
ATOM   1364  N   TRP A 158      -7.177  22.711   4.577  1.00 90.86      A    N  
ATOM   1365  CA  TRP A 158      -6.363  22.820   5.788  1.00 91.06      A    C  
ATOM   1366  C   TRP A 158      -5.721  24.189   5.983  1.00 91.43      A    C  
ATOM   1367  O   TRP A 158      -5.719  24.687   7.107  1.00 89.74      A    O  
ATOM   1368  CB  TRP A 158      -5.292  21.735   5.797  1.00 89.97      A    C  
ATOM   1369  CG  TRP A 158      -5.771  20.343   6.060  1.00 88.05      A    C  
ATOM   1370  CD1 TRP A 158      -6.870  19.991   6.772  1.00 82.68      A    C  
ATOM   1371  CD2 TRP A 158      -5.127  19.092   5.678  1.00 85.95      A    C  
ATOM   1372  CE2 TRP A 158      -5.902  18.025   6.210  1.00 84.05      A    C  
ATOM   1373  CE3 TRP A 158      -3.953  18.772   4.952  1.00 81.13      A    C  
ATOM   1374  NE1 TRP A 158      -6.951  18.614   6.865  1.00 81.36      A    N  
ATOM   1375  CZ2 TRP A 158      -5.523  16.670   6.030  1.00 80.04      A    C  
ATOM   1376  CZ3 TRP A 158      -3.594  17.424   4.767  1.00 76.99      A    C  
ATOM   1377  CH2 TRP A 158      -4.372  16.394   5.301  1.00 77.85      A    C  
ATOM   1378  N   ILE A 159      -5.187  24.789   4.928  1.00 92.70      A    N  
ATOM   1379  CA  ILE A 159      -4.431  26.040   5.014  1.00 92.90      A    C  
ATOM   1380  C   ILE A 159      -5.359  27.234   4.805  1.00 92.85      A    C  
ATOM   1381  O   ILE A 159      -5.454  28.087   5.683  1.00 90.92      A    O  
ATOM   1382  CB  ILE A 159      -3.244  26.043   4.036  1.00 92.41      A    C  
ATOM   1383  CG1 ILE A 159      -2.313  24.816   4.212  1.00 89.96      A    C  
ATOM   1384  CG2 ILE A 159      -2.447  27.344   4.165  1.00 89.39      A    C  
ATOM   1385  CD1 ILE A 159      -1.664  24.681   5.597  1.00 82.58      A    C  
ATOM   1386  N   LYS A 160      -6.092  27.266   3.695  1.00 93.65      A    N  
ATOM   1387  CA  LYS A 160      -6.925  28.427   3.360  1.00 93.07      A    C  
ATOM   1388  C   LYS A 160      -8.128  28.587   4.300  1.00 92.63      A    C  
ATOM   1389  O   LYS A 160      -8.473  29.703   4.657  1.00 89.94      A    O  
ATOM   1390  CB  LYS A 160      -7.356  28.324   1.897  1.00 92.06      A    C  
ATOM   1391  CG  LYS A 160      -7.962  29.631   1.375  1.00 87.21      A    C  
ATOM   1392  CD  LYS A 160      -8.284  29.466  -0.105  1.00 82.01      A    C  
ATOM   1393  CE  LYS A 160      -8.818  30.742  -0.722  1.00 75.78      A    C  
ATOM   1394  NZ  LYS A 160      -8.988  30.574  -2.178  1.00 67.19      A    N1+
ATOM   1395  N   GLU A 161      -8.732  27.477   4.736  1.00 92.53      A    N  
ATOM   1396  CA  GLU A 161      -9.809  27.490   5.734  1.00 91.93      A    C  
ATOM   1397  C   GLU A 161      -9.304  27.418   7.187  1.00 91.66      A    C  
ATOM   1398  O   GLU A 161     -10.113  27.344   8.115  1.00 88.03      A    O  
ATOM   1399  CB  GLU A 161     -10.838  26.388   5.472  1.00 90.64      A    C  
ATOM   1400  CG  GLU A 161     -11.559  26.509   4.123  1.00 86.47      A    C  
ATOM   1401  CD  GLU A 161     -12.692  25.481   3.974  1.00 82.11      A    C  
ATOM   1402  OE1 GLU A 161     -13.345  25.465   2.917  1.00 72.99      A    O  
ATOM   1403  OE2 GLU A 161     -12.939  24.697   4.925  1.00 75.05      A    O1-
ATOM   1404  N   ASN A 162      -7.996  27.405   7.393  1.00 91.75      A    N  
ATOM   1405  CA  ASN A 162      -7.350  27.427   8.711  1.00 91.33      A    C  
ATOM   1406  C   ASN A 162      -7.786  26.283   9.649  1.00 91.31      A    C  
ATOM   1407  O   ASN A 162      -7.960  26.454  10.848  1.00 86.71      A    O  
ATOM   1408  CB  ASN A 162      -7.468  28.850   9.304  1.00 88.66      A    C  
ATOM   1409  CG  ASN A 162      -6.133  29.414   9.757  1.00 81.52      A    C  
ATOM   1410  ND2 ASN A 162      -6.162  30.425  10.605  1.00 69.67      A    N  
ATOM   1411  OD1 ASN A 162      -5.071  28.983   9.359  1.00 71.46      A    O  
ATOM   1412  N   ARG A 163      -7.968  25.067   9.114  1.00 91.24      A    N  
ATOM   1413  CA  ARG A 163      -8.499  23.904   9.856  1.00 90.50      A    C  
ATOM   1414  C   ARG A 163      -7.442  23.030  10.528  1.00 90.99      A    C  
ATOM   1415  O   ARG A 163      -7.773  21.941  10.999  1.00 88.28      A    O  
ATOM   1416  CB  ARG A 163      -9.408  23.068   8.961  1.00 88.66      A    C  
ATOM   1417  CG  ARG A 163     -10.655  23.825   8.502  1.00 83.61      A    C  
ATOM   1418  CD  ARG A 163     -11.708  22.805   8.077  1.00 79.94      A    C  
ATOM   1419  NE  ARG A 163     -12.822  23.439   7.400  1.00 75.27      A    N  
ATOM   1420  CZ  ARG A 163     -14.090  23.097   7.389  1.00 70.43      A    C  
ATOM   1421  NH1 ARG A 163     -14.555  22.128   8.128  1.00 62.39      A    N1+
ATOM   1422  NH2 ARG A 163     -14.902  23.737   6.608  1.00 64.56      A    N  
ATOM   1423  N   LEU A 164      -6.184  23.461  10.571  1.00 91.52      A    N  
ATOM   1424  CA  LEU A 164      -5.112  22.724  11.256  1.00 91.45      A    C  
ATOM   1425  C   LEU A 164      -5.012  23.052  12.754  1.00 90.95      A    C  
ATOM   1426  O   LEU A 164      -4.222  22.430  13.467  1.00 87.54      A    O  
ATOM   1427  CB  LEU A 164      -3.772  22.937  10.530  1.00 90.48      A    C  
ATOM   1428  CG  LEU A 164      -3.699  22.313   9.130  1.00 89.87      A    C  
ATOM   1429  CD1 LEU A 164      -2.320  22.566   8.519  1.00 86.65      A    C  
ATOM   1430  CD2 LEU A 164      -3.921  20.794   9.149  1.00 86.63      A    C  
ATOM   1431  N   GLU A 165      -5.820  23.983  13.232  1.00 90.48      A    N  
ATOM   1432  CA  GLU A 165      -5.885  24.363  14.636  1.00 88.42      A    C  
ATOM   1433  C   GLU A 165      -6.973  23.573  15.371  1.00 87.06      A    C  
ATOM   1434  O   GLU A 165      -7.989  23.190  14.795  1.00 77.31      A    O  
ATOM   1435  CB  GLU A 165      -6.096  25.871  14.768  1.00 84.67      A    C  
ATOM   1436  CG  GLU A 165      -4.917  26.656  14.177  1.00 77.05      A    C  
ATOM   1437  CD  GLU A 165      -5.030  28.170  14.369  1.00 70.95      A    C  
ATOM   1438  OE1 GLU A 165      -4.210  28.876  13.737  1.00 62.49      A    O  
ATOM   1439  OE2 GLU A 165      -5.912  28.611  15.141  1.00 63.01      A    O1-
ATOM   1440  N   ASN A 166      -6.754  23.318  16.673  1.00 86.28      A    N  
ATOM   1441  CA  ASN A 166      -7.714  22.653  17.556  1.00 85.84      A    C  
ATOM   1442  C   ASN A 166      -8.245  21.301  17.060  1.00 86.64      A    C  
ATOM   1443  O   ASN A 166      -9.402  20.929  17.276  1.00 81.62      A    O  
ATOM   1444  CB  ASN A 166      -8.822  23.649  17.954  1.00 81.66      A    C  
ATOM   1445  CG  ASN A 166      -8.282  24.826  18.736  1.00 74.88      A    C  
ATOM   1446  ND2 ASN A 166      -8.865  25.994  18.579  1.00 66.29      A    N  
ATOM   1447  OD1 ASN A 166      -7.344  24.710  19.501  1.00 65.84      A    O  
ATOM   1448  N   LEU A 167      -7.380  20.522  16.397  1.00 88.20      A    N  
ATOM   1449  CA  LEU A 167      -7.719  19.180  15.951  1.00 88.86      A    C  
ATOM   1450  C   LEU A 167      -7.868  18.228  17.150  1.00 88.67      A    C  
ATOM   1451  O   LEU A 167      -7.041  18.220  18.063  1.00 85.52      A    O  
ATOM   1452  CB  LEU A 167      -6.646  18.669  14.977  1.00 88.00      A    C  
ATOM   1453  CG  LEU A 167      -6.507  19.494  13.685  1.00 87.86      A    C  
ATOM   1454  CD1 LEU A 167      -5.332  18.951  12.877  1.00 83.70      A    C  
ATOM   1455  CD2 LEU A 167      -7.758  19.428  12.813  1.00 83.45      A    C  
ATOM   1456  N   THR A 168      -8.875  17.363  17.097  1.00 89.20      A    N  
ATOM   1457  CA  THR A 168      -8.986  16.209  18.008  1.00 88.34      A    C  
ATOM   1458  C   THR A 168      -7.859  15.213  17.744  1.00 89.01      A    C  
ATOM   1459  O   THR A 168      -7.307  15.173  16.639  1.00 87.85      A    O  
ATOM   1460  CB  THR A 168     -10.337  15.496  17.872  1.00 86.33      A    C  
ATOM   1461  CG2 THR A 168     -11.529  16.434  18.091  1.00 76.71      A    C  
ATOM   1462  OG1 THR A 168     -10.477  14.925  16.597  1.00 78.61      A    O  
ATOM   1463  N   ASP A 169      -7.566  14.322  18.697  1.00 86.74      A    N  
ATOM   1464  CA  ASP A 169      -6.501  13.318  18.536  1.00 86.50      A    C  
ATOM   1465  C   ASP A 169      -6.686  12.451  17.281  1.00 87.69      A    C  
ATOM   1466  O   ASP A 169      -5.736  12.182  16.543  1.00 86.38      A    O  
ATOM   1467  CB  ASP A 169      -6.462  12.397  19.759  1.00 84.88      A    C  
ATOM   1468  CG  ASP A 169      -6.025  13.108  21.032  1.00 79.06      A    C  
ATOM   1469  OD1 ASP A 169      -5.394  14.178  20.921  1.00 73.11      A    O  
ATOM   1470  OD2 ASP A 169      -6.343  12.559  22.108  1.00 72.43      A    O1-
ATOM   1471  N   ALA A 170      -7.918  12.047  16.987  1.00 84.95      A    N  
ATOM   1472  CA  ALA A 170      -8.239  11.270  15.793  1.00 84.64      A    C  
ATOM   1473  C   ALA A 170      -7.972  12.071  14.504  1.00 86.30      A    C  
ATOM   1474  O   ALA A 170      -7.366  11.556  13.564  1.00 85.16      A    O  
ATOM   1475  CB  ALA A 170      -9.697  10.809  15.883  1.00 81.69      A    C  
ATOM   1476  N   GLN A 171      -8.377  13.345  14.481  1.00 87.17      A    N  
ATOM   1477  CA  GLN A 171      -8.132  14.252  13.362  1.00 87.46      A    C  
ATOM   1478  C   GLN A 171      -6.640  14.553  13.208  1.00 88.89      A    C  
ATOM   1479  O   GLN A 171      -6.125  14.470  12.095  1.00 88.49      A    O  
ATOM   1480  CB  GLN A 171      -8.907  15.557  13.569  1.00 86.62      A    C  
ATOM   1481  CG  GLN A 171     -10.412  15.410  13.322  1.00 83.27      A    C  
ATOM   1482  CD  GLN A 171     -11.189  16.631  13.832  1.00 82.06      A    C  
ATOM   1483  NE2 GLN A 171     -12.325  16.925  13.263  1.00 74.44      A    N  
ATOM   1484  OE1 GLN A 171     -10.777  17.325  14.752  1.00 76.66      A    O  
ATOM   1485  N   LYS A 172      -5.930  14.818  14.307  1.00 90.91      A    N  
ATOM   1486  CA  LYS A 172      -4.473  15.022  14.322  1.00 91.68      A    C  
ATOM   1487  C   LYS A 172      -3.760  13.823  13.714  1.00 92.37      A    C  
ATOM   1488  O   LYS A 172      -2.936  13.975  12.819  1.00 91.47      A    O  
ATOM   1489  CB  LYS A 172      -3.972  15.272  15.755  1.00 90.98      A    C  
ATOM   1490  CG  LYS A 172      -3.444  16.698  15.970  1.00 85.92      A    C  
ATOM   1491  CD  LYS A 172      -2.920  16.883  17.399  1.00 85.22      A    C  
ATOM   1492  CE  LYS A 172      -2.421  18.303  17.649  1.00 78.41      A    C  
ATOM   1493  NZ  LYS A 172      -1.944  18.479  19.050  1.00 73.78      A    N1+
ATOM   1494  N   LYS A 173      -4.129  12.615  14.150  1.00 90.79      A    N  
ATOM   1495  CA  LYS A 173      -3.529  11.372  13.664  1.00 90.15      A    C  
ATOM   1496  C   LYS A 173      -3.763  11.178  12.165  1.00 91.15      A    C  
ATOM   1497  O   LYS A 173      -2.826  10.848  11.438  1.00 90.36      A    O  
ATOM   1498  CB  LYS A 173      -4.067  10.205  14.506  1.00 88.22      A    C  
ATOM   1499  CG  LYS A 173      -3.188   8.966  14.362  1.00 80.09      A    C  
ATOM   1500  CD  LYS A 173      -3.640   7.850  15.311  1.00 76.77      A    C  
ATOM   1501  CE  LYS A 173      -2.626   6.717  15.240  1.00 67.52      A    C  
ATOM   1502  NZ  LYS A 173      -2.933   5.585  16.166  1.00 61.71      A    N1+
ATOM   1503  N   GLN A 174      -4.975  11.406  11.691  1.00 89.74      A    N  
ATOM   1504  CA  GLN A 174      -5.305  11.288  10.263  1.00 89.56      A    C  
ATOM   1505  C   GLN A 174      -4.609  12.360   9.424  1.00 91.17      A    C  
ATOM   1506  O   GLN A 174      -4.010  12.045   8.391  1.00 90.51      A    O  
ATOM   1507  CB  GLN A 174      -6.827  11.335  10.098  1.00 87.12      A    C  
ATOM   1508  CG  GLN A 174      -7.255  11.031   8.649  1.00 77.58      A    C  
ATOM   1509  CD  GLN A 174      -8.771  10.946   8.476  1.00 72.16      A    C  
ATOM   1510  NE2 GLN A 174      -9.234  10.579   7.306  1.00 60.97      A    N  
ATOM   1511  OE1 GLN A 174      -9.544  11.202   9.372  1.00 64.73      A    O  
ATOM   1512  N   THR A 175      -4.606  13.600   9.889  1.00 92.57      A    N  
ATOM   1513  CA  THR A 175      -3.929  14.723   9.244  1.00 93.17      A    C  
ATOM   1514  C   THR A 175      -2.429  14.470   9.147  1.00 94.15      A    C  
ATOM   1515  O   THR A 175      -1.884  14.498   8.045  1.00 93.70      A    O  
ATOM   1516  CB  THR A 175      -4.204  16.029  10.004  1.00 92.51      A    C  
ATOM   1517  CG2 THR A 175      -3.536  17.237   9.360  1.00 84.71      A    C  
ATOM   1518  OG1 THR A 175      -5.586  16.270  10.009  1.00 85.75      A    O  
ATOM   1519  N   CYS A 176      -1.775  14.112  10.251  1.00 94.29      A    N  
ATOM   1520  CA  CYS A 176      -0.349  13.803  10.266  1.00 94.78      A    C  
ATOM   1521  C   CYS A 176       0.005  12.605   9.379  1.00 94.99      A    C  
ATOM   1522  O   CYS A 176       1.040  12.624   8.738  1.00 94.51      A    O  
ATOM   1523  CB  CYS A 176       0.118  13.564  11.707  1.00 94.90      A    C  
ATOM   1524  SG  CYS A 176       0.120  15.130  12.616  1.00 94.11      A    S  
ATOM   1525  N   ARG A 177      -0.861  11.595   9.300  1.00 93.24      A    N  
ATOM   1526  CA  ARG A 177      -0.666  10.463   8.380  1.00 92.23      A    C  
ATOM   1527  C   ARG A 177      -0.602  10.921   6.925  1.00 92.67      A    C  
ATOM   1528  O   ARG A 177       0.299  10.522   6.199  1.00 91.58      A    O  
ATOM   1529  CB  ARG A 177      -1.773   9.429   8.611  1.00 90.58      A    C  
ATOM   1530  CG  ARG A 177      -1.524   8.137   7.834  1.00 83.81      A    C  
ATOM   1531  CD  ARG A 177      -2.702   7.161   8.011  1.00 82.91      A    C  
ATOM   1532  NE  ARG A 177      -2.812   6.697   9.395  1.00 78.76      A    N  
ATOM   1533  CZ  ARG A 177      -3.897   6.260  10.010  1.00 76.95      A    C  
ATOM   1534  NH1 ARG A 177      -5.042   6.165   9.400  1.00 68.89      A    N1+
ATOM   1535  NH2 ARG A 177      -3.835   5.901  11.253  1.00 70.22      A    N  
ATOM   1536  N   THR A 178      -1.520  11.782   6.516  1.00 93.03      A    N  
ATOM   1537  CA  THR A 178      -1.557  12.326   5.158  1.00 92.63      A    C  
ATOM   1538  C   THR A 178      -0.387  13.271   4.893  1.00 93.54      A    C  
ATOM   1539  O   THR A 178       0.313  13.109   3.895  1.00 92.80      A    O  
ATOM   1540  CB  THR A 178      -2.889  13.036   4.890  1.00 91.15      A    C  
ATOM   1541  CG2 THR A 178      -3.018  13.481   3.435  1.00 83.47      A    C  
ATOM   1542  OG1 THR A 178      -3.961  12.156   5.143  1.00 85.12      A    O  
ATOM   1543  N   LEU A 179      -0.110  14.209   5.813  1.00 94.43      A    N  
ATOM   1544  CA  LEU A 179       1.010  15.139   5.694  1.00 94.85      A    C  
ATOM   1545  C   LEU A 179       2.355  14.404   5.627  1.00 95.07      A    C  
ATOM   1546  O   LEU A 179       3.199  14.739   4.804  1.00 94.66      A    O  
ATOM   1547  CB  LEU A 179       1.017  16.119   6.879  1.00 94.91      A    C  
ATOM   1548  CG  LEU A 179      -0.133  17.145   6.912  1.00 93.99      A    C  
ATOM   1549  CD1 LEU A 179       0.039  18.033   8.146  1.00 92.34      A    C  
ATOM   1550  CD2 LEU A 179      -0.161  18.037   5.674  1.00 92.01      A    C  
ATOM   1551  N   PHE A 180       2.540  13.370   6.439  1.00 95.89      A    N  
ATOM   1552  CA  PHE A 180       3.744  12.559   6.391  1.00 96.19      A    C  
ATOM   1553  C   PHE A 180       3.863  11.766   5.092  1.00 95.86      A    C  
ATOM   1554  O   PHE A 180       4.943  11.695   4.518  1.00 95.28      A    O  
ATOM   1555  CB  PHE A 180       3.817  11.638   7.606  1.00 96.43      A    C  
ATOM   1556  CG  PHE A 180       5.102  10.854   7.631  1.00 96.71      A    C  
ATOM   1557  CD1 PHE A 180       5.145   9.523   7.171  1.00 95.83      A    C  
ATOM   1558  CD2 PHE A 180       6.304  11.493   8.004  1.00 95.86      A    C  
ATOM   1559  CE1 PHE A 180       6.365   8.844   7.082  1.00 95.66      A    C  
ATOM   1560  CE2 PHE A 180       7.523  10.814   7.917  1.00 95.47      A    C  
ATOM   1561  CZ  PHE A 180       7.554   9.497   7.452  1.00 95.95      A    C  
ATOM   1562  N   ALA A 181       2.750  11.214   4.577  1.00 94.12      A    N  
ATOM   1563  CA  ALA A 181       2.746  10.534   3.287  1.00 92.93      A    C  
ATOM   1564  C   ALA A 181       3.168  11.469   2.146  1.00 92.83      A    C  
ATOM   1565  O   ALA A 181       3.907  11.054   1.254  1.00 91.41      A    O  
ATOM   1566  CB  ALA A 181       1.357   9.932   3.036  1.00 91.56      A    C  
ATOM   1567  N   TYR A 182       2.780  12.742   2.202  1.00 92.96      A    N  
ATOM   1568  CA  TYR A 182       3.238  13.755   1.256  1.00 92.43      A    C  
ATOM   1569  C   TYR A 182       4.701  14.131   1.468  1.00 92.89      A    C  
ATOM   1570  O   TYR A 182       5.477  14.133   0.512  1.00 91.87      A    O  
ATOM   1571  CB  TYR A 182       2.335  14.984   1.346  1.00 91.20      A    C  
ATOM   1572  CG  TYR A 182       0.903  14.784   0.874  1.00 89.95      A    C  
ATOM   1573  CD1 TYR A 182       0.503  13.624   0.179  1.00 86.22      A    C  
ATOM   1574  CD2 TYR A 182      -0.038  15.812   1.102  1.00 85.97      A    C  
ATOM   1575  CE1 TYR A 182      -0.808  13.484  -0.295  1.00 84.08      A    C  
ATOM   1576  CE2 TYR A 182      -1.350  15.686   0.634  1.00 83.82      A    C  
ATOM   1577  CZ  TYR A 182      -1.734  14.524  -0.072  1.00 85.05      A    C  
ATOM   1578  OH  TYR A 182      -3.009  14.399  -0.554  1.00 81.93      A    O  
ATOM   1579  N   LEU A 183       5.119  14.375   2.717  1.00 94.04      A    N  
ATOM   1580  CA  LEU A 183       6.495  14.742   3.035  1.00 94.42      A    C  
ATOM   1581  C   LEU A 183       7.486  13.676   2.561  1.00 94.60      A    C  
ATOM   1582  O   LEU A 183       8.467  14.011   1.901  1.00 93.97      A    O  
ATOM   1583  CB  LEU A 183       6.617  15.003   4.540  1.00 94.38      A    C  
ATOM   1584  CG  LEU A 183       8.016  15.483   4.966  1.00 93.51      A    C  
ATOM   1585  CD1 LEU A 183       8.374  16.836   4.356  1.00 91.49      A    C  
ATOM   1586  CD2 LEU A 183       8.077  15.621   6.486  1.00 90.94      A    C  
ATOM   1587  N   GLN A 184       7.219  12.390   2.826  1.00 94.62      A    N  
ATOM   1588  CA  GLN A 184       8.092  11.320   2.350  1.00 94.20      A    C  
ATOM   1589  C   GLN A 184       8.115  11.237   0.822  1.00 94.17      A    C  
ATOM   1590  O   GLN A 184       9.164  10.980   0.251  1.00 92.40      A    O  
ATOM   1591  CB  GLN A 184       7.730   9.958   2.971  1.00 92.80      A    C  
ATOM   1592  CG  GLN A 184       6.366   9.458   2.527  1.00 88.83      A    C  
ATOM   1593  CD  GLN A 184       6.230   7.959   2.418  1.00 89.34      A    C  
ATOM   1594  NE2 GLN A 184       5.011   7.490   2.281  1.00 80.04      A    N  
ATOM   1595  OE1 GLN A 184       7.179   7.198   2.376  1.00 81.00      A    O  
ATOM   1596  N   ARG A 185       6.990  11.490   0.144  1.00 92.76      A    N  
ATOM   1597  CA  ARG A 185       6.915  11.440  -1.318  1.00 91.65      A    C  
ATOM   1598  C   ARG A 185       7.859  12.449  -1.966  1.00 92.13      A    C  
ATOM   1599  O   ARG A 185       8.538  12.098  -2.924  1.00 90.35      A    O  
ATOM   1600  CB  ARG A 185       5.461  11.634  -1.762  1.00 89.14      A    C  
ATOM   1601  CG  ARG A 185       5.300  11.470  -3.271  1.00 81.29      A    C  
ATOM   1602  CD  ARG A 185       3.835  11.576  -3.688  1.00 76.67      A    C  
ATOM   1603  NE  ARG A 185       3.710  11.521  -5.151  1.00 71.00      A    N  
ATOM   1604  CZ  ARG A 185       2.649  11.808  -5.873  1.00 66.01      A    C  
ATOM   1605  NH1 ARG A 185       1.495  12.099  -5.336  1.00 60.80      A    N1+
ATOM   1606  NH2 ARG A 185       2.756  11.812  -7.165  1.00 59.84      A    N  
ATOM   1607  N   VAL A 186       7.962  13.653  -1.411  1.00 92.86      A    N  
ATOM   1608  CA  VAL A 186       8.811  14.740  -1.938  1.00 92.70      A    C  
ATOM   1609  C   VAL A 186      10.230  14.768  -1.362  1.00 93.07      A    C  
ATOM   1610  O   VAL A 186      11.031  15.619  -1.760  1.00 91.57      A    O  
ATOM   1611  CB  VAL A 186       8.131  16.113  -1.794  1.00 91.44      A    C  
ATOM   1612  CG1 VAL A 186       6.816  16.147  -2.573  1.00 86.57      A    C  
ATOM   1613  CG2 VAL A 186       7.858  16.482  -0.330  1.00 86.81      A    C  
ATOM   1614  N   SER A 187      10.566  13.853  -0.442  1.00 94.73      A    N  
ATOM   1615  CA  SER A 187      11.895  13.789   0.191  1.00 95.06      A    C  
ATOM   1616  C   SER A 187      12.615  12.455   0.037  1.00 95.23      A    C  
ATOM   1617  O   SER A 187      13.827  12.390   0.243  1.00 93.29      A    O  
ATOM   1618  CB  SER A 187      11.800  14.164   1.670  1.00 94.18      A    C  
ATOM   1619  OG  SER A 187      10.997  13.237   2.367  1.00 86.10      A    O  
ATOM   1620  N   THR A 188      11.905  11.385  -0.328  1.00 94.62      A    N  
ATOM   1621  CA  THR A 188      12.482  10.030  -0.426  1.00 94.01      A    C  
ATOM   1622  C   THR A 188      12.184   9.321  -1.734  1.00 92.55      A    C  
ATOM   1623  O   THR A 188      12.761   8.266  -1.995  1.00 87.42      A    O  
ATOM   1624  CB  THR A 188      12.037   9.137   0.736  1.00 93.43      A    C  
ATOM   1625  CG2 THR A 188      12.219   9.793   2.097  1.00 88.03      A    C  
ATOM   1626  OG1 THR A 188      10.686   8.767   0.621  1.00 88.32      A    O  
ATOM   1627  N   LYS A 189      11.298   9.873  -2.573  1.00 92.13      A    N  
ATOM   1628  CA  LYS A 189      10.960   9.332  -3.886  1.00 88.89      A    C  
ATOM   1629  C   LYS A 189      11.289  10.354  -4.959  1.00 87.23      A    C  
ATOM   1630  O   LYS A 189      11.011  11.532  -4.789  1.00 78.52      A    O  
ATOM   1631  CB  LYS A 189       9.489   8.963  -3.980  1.00 84.47      A    C  
ATOM   1632  CG  LYS A 189       9.061   7.897  -2.969  1.00 76.57      A    C  
ATOM   1633  CD  LYS A 189       7.600   7.549  -3.240  1.00 71.57      A    C  
ATOM   1634  CE  LYS A 189       7.099   6.495  -2.281  1.00 65.21      A    C  
ATOM   1635  NZ  LYS A 189       5.708   6.153  -2.583  1.00 61.54      A    N1+
ATOM   1636  N   ASN A 190      11.794   9.876  -6.086  1.00 87.35      A    N  
ATOM   1637  CA  ASN A 190      12.164  10.728  -7.211  1.00 85.92      A    C  
ATOM   1638  C   ASN A 190      10.976  10.956  -8.164  1.00 85.68      A    C  
ATOM   1639  O   ASN A 190      11.115  10.849  -9.379  1.00 78.20      A    O  
ATOM   1640  CB  ASN A 190      13.401  10.141  -7.901  1.00 81.26      A    C  
ATOM   1641  CG  ASN A 190      14.544   9.893  -6.933  1.00 79.54      A    C  
ATOM   1642  ND2 ASN A 190      15.176   8.755  -7.033  1.00 68.55      A    N  
ATOM   1643  OD1 ASN A 190      14.860  10.696  -6.066  1.00 69.57      A    O  
ATOM   1644  N   ASP A 191       9.782  11.213  -7.624  1.00 84.81      A    N  
ATOM   1645  CA  ASP A 191       8.602  11.481  -8.437  1.00 83.04      A    C  
ATOM   1646  C   ASP A 191       8.748  12.825  -9.162  1.00 83.85      A    C  
ATOM   1647  O   ASP A 191       9.207  13.802  -8.578  1.00 77.40      A    O  
ATOM   1648  CB  ASP A 191       7.331  11.487  -7.566  1.00 78.87      A    C  
ATOM   1649  CG  ASP A 191       6.859  10.112  -7.084  1.00 75.27      A    C  
ATOM   1650  OD1 ASP A 191       7.134   9.086  -7.746  1.00 68.90      A    O  
ATOM   1651  OD2 ASP A 191       6.096  10.073  -6.089  1.00 68.32      A    O1-
ATOM   1652  N   THR A 192       8.312  12.891 -10.417  1.00 83.72      A    N  
ATOM   1653  CA  THR A 192       8.294  14.155 -11.167  1.00 82.43      A    C  
ATOM   1654  C   THR A 192       7.002  14.907 -10.858  1.00 82.16      A    C  
ATOM   1655  O   THR A 192       5.934  14.494 -11.297  1.00 77.67      A    O  
ATOM   1656  CB  THR A 192       8.447  13.927 -12.673  1.00 79.16      A    C  
ATOM   1657  CG2 THR A 192       8.823  15.228 -13.380  1.00 71.84      A    C  
ATOM   1658  OG1 THR A 192       9.465  12.994 -12.939  1.00 73.20      A    O  
ATOM   1659  N   ILE A 193       7.102  15.978 -10.063  1.00 84.77      A    N  
ATOM   1660  CA  ILE A 193       5.955  16.731  -9.536  1.00 83.18      A    C  
ATOM   1661  C   ILE A 193       6.307  18.222  -9.463  1.00 83.35      A    C  
ATOM   1662  O   ILE A 193       6.667  18.735  -8.404  1.00 78.21      A    O  
ATOM   1663  CB  ILE A 193       5.533  16.211  -8.132  1.00 78.60      A    C  
ATOM   1664  CG1 ILE A 193       5.435  14.670  -8.039  1.00 71.70      A    C  
ATOM   1665  CG2 ILE A 193       4.173  16.820  -7.748  1.00 69.00      A    C  
ATOM   1666  CD1 ILE A 193       5.289  14.163  -6.599  1.00 66.19      A    C  
ATOM   1667  N   GLY A 194       6.246  18.910 -10.588  1.00 84.53      A    N  
ATOM   1668  CA  GLY A 194       6.508  20.341 -10.660  1.00 84.44      A    C  
ATOM   1669  C   GLY A 194       7.814  20.753  -9.973  1.00 86.73      A    C  
ATOM   1670  O   GLY A 194       8.859  20.138 -10.159  1.00 83.26      A    O  
ATOM   1671  N   GLU A 195       7.749  21.780  -9.133  1.00 86.72      A    N  
ATOM   1672  CA  GLU A 195       8.887  22.288  -8.371  1.00 86.72      A    C  
ATOM   1673  C   GLU A 195       9.436  21.286  -7.329  1.00 88.37      A    C  
ATOM   1674  O   GLU A 195      10.615  21.326  -6.992  1.00 85.66      A    O  
ATOM   1675  CB  GLU A 195       8.463  23.606  -7.704  1.00 84.20      A    C  
ATOM   1676  CG  GLU A 195       9.606  24.291  -6.951  1.00 78.70      A    C  
ATOM   1677  CD  GLU A 195       9.299  25.735  -6.553  1.00 78.20      A    C  
ATOM   1678  OE1 GLU A 195      10.153  26.348  -5.865  1.00 71.23      A    O  
ATOM   1679  OE2 GLU A 195       8.282  26.288  -7.007  1.00 73.71      A    O1-
ATOM   1680  N   TYR A 196       8.608  20.359  -6.848  1.00 88.46      A    N  
ATOM   1681  CA  TYR A 196       8.975  19.381  -5.818  1.00 88.47      A    C  
ATOM   1682  C   TYR A 196       9.492  18.049  -6.374  1.00 88.69      A    C  
ATOM   1683  O   TYR A 196       9.913  17.173  -5.613  1.00 84.18      A    O  
ATOM   1684  CB  TYR A 196       7.816  19.203  -4.842  1.00 86.74      A    C  
ATOM   1685  CG  TYR A 196       7.561  20.483  -4.076  1.00 86.58      A    C  
ATOM   1686  CD1 TYR A 196       8.331  20.784  -2.935  1.00 82.48      A    C  
ATOM   1687  CD2 TYR A 196       6.643  21.426  -4.559  1.00 83.15      A    C  
ATOM   1688  CE1 TYR A 196       8.171  22.003  -2.270  1.00 81.11      A    C  
ATOM   1689  CE2 TYR A 196       6.477  22.653  -3.909  1.00 80.18      A    C  
ATOM   1690  CZ  TYR A 196       7.241  22.942  -2.755  1.00 81.78      A    C  
ATOM   1691  OH  TYR A 196       7.085  24.142  -2.117  1.00 77.70      A    O  
ATOM   1692  N   GLY A 197       9.515  17.919  -7.688  1.00 89.96      A    N  
ATOM   1693  CA  GLY A 197      10.144  16.837  -8.432  1.00 90.26      A    C  
ATOM   1694  C   GLY A 197      10.619  17.369  -9.786  1.00 91.61      A    C  
ATOM   1695  O   GLY A 197      10.025  17.033 -10.802  1.00 89.00      A    O  
ATOM   1696  N   PRO A 198      11.637  18.254  -9.799  1.00 93.23      A    N  
ATOM   1697  CA  PRO A 198      12.060  18.923 -11.017  1.00 93.40      A    C  
ATOM   1698  C   PRO A 198      12.767  17.955 -11.962  1.00 94.15      A    C  
ATOM   1699  O   PRO A 198      13.395  16.979 -11.546  1.00 92.88      A    O  
ATOM   1700  CB  PRO A 198      12.966  20.062 -10.555  1.00 91.47      A    C  
ATOM   1701  CG  PRO A 198      13.610  19.483  -9.298  1.00 88.68      A    C  
ATOM   1702  CD  PRO A 198      12.489  18.643  -8.691  1.00 91.22      A    C  
ATOM   1703  N   ILE A 199      12.686  18.277 -13.244  1.00 94.79      A    N  
ATOM   1704  CA  ILE A 199      13.415  17.584 -14.297  1.00 95.09      A    C  
ATOM   1705  C   ILE A 199      14.783  18.258 -14.449  1.00 95.89      A    C  
ATOM   1706  O   ILE A 199      14.874  19.456 -14.724  1.00 95.37      A    O  
ATOM   1707  CB  ILE A 199      12.611  17.583 -15.614  1.00 93.80      A    C  
ATOM   1708  CG1 ILE A 199      11.228  16.914 -15.411  1.00 90.89      A    C  
ATOM   1709  CG2 ILE A 199      13.406  16.862 -16.715  1.00 90.65      A    C  
ATOM   1710  CD1 ILE A 199      10.291  17.047 -16.622  1.00 86.25      A    C  
ATOM   1711  N   SER A 200      15.828  17.464 -14.301  1.00 96.81      A    N  
ATOM   1712  CA  SER A 200      17.197  17.855 -14.624  1.00 96.96      A    C  
ATOM   1713  C   SER A 200      17.779  16.858 -15.617  1.00 97.35      A    C  
ATOM   1714  O   SER A 200      17.194  15.808 -15.888  1.00 96.81      A    O  
ATOM   1715  CB  SER A 200      18.053  17.937 -13.354  1.00 95.93      A    C  
ATOM   1716  OG  SER A 200      17.501  18.848 -12.439  1.00 87.03      A    O  
ATOM   1717  N   TYR A 201      18.925  17.154 -16.150  1.00 97.72      A    N  
ATOM   1718  CA  TYR A 201      19.583  16.299 -17.133  1.00 97.81      A    C  
ATOM   1719  C   TYR A 201      21.021  15.977 -16.749  1.00 97.96      A    C  
ATOM   1720  O   TYR A 201      21.661  16.641 -15.932  1.00 97.30      A    O  
ATOM   1721  CB  TYR A 201      19.485  16.942 -18.521  1.00 97.60      A    C  
ATOM   1722  CG  TYR A 201      18.061  17.207 -18.964  1.00 97.59      A    C  
ATOM   1723  CD1 TYR A 201      17.166  16.144 -19.168  1.00 96.84      A    C  
ATOM   1724  CD2 TYR A 201      17.611  18.533 -19.141  1.00 96.73      A    C  
ATOM   1725  CE1 TYR A 201      15.841  16.389 -19.547  1.00 96.30      A    C  
ATOM   1726  CE2 TYR A 201      16.287  18.791 -19.518  1.00 96.38      A    C  
ATOM   1727  CZ  TYR A 201      15.398  17.715 -19.719  1.00 96.74      A    C  
ATOM   1728  OH  TYR A 201      14.105  17.960 -20.079  1.00 95.77      A    O  
ATOM   1729  N   GLY A 202      21.526  14.953 -17.380  1.00 98.08      A    N  
ATOM   1730  CA  GLY A 202      22.928  14.600 -17.358  1.00 97.97      A    C  
ATOM   1731  C   GLY A 202      23.300  13.847 -18.619  1.00 98.03      A    C  
ATOM   1732  O   GLY A 202      22.468  13.624 -19.497  1.00 97.19      A    O  
ATOM   1733  N   ALA A 203      24.570  13.465 -18.732  1.00 98.18      A    N  
ATOM   1734  CA  ALA A 203      25.018  12.608 -19.814  1.00 98.00      A    C  
ATOM   1735  C   ALA A 203      26.231  11.762 -19.418  1.00 98.13      A    C  
ATOM   1736  O   ALA A 203      27.055  12.153 -18.588  1.00 97.14      A    O  
ATOM   1737  CB  ALA A 203      25.323  13.457 -21.059  1.00 96.72      A    C  
ATOM   1738  N   PHE A 204      26.379  10.625 -20.076  1.00 97.88      A    N  
ATOM   1739  CA  PHE A 204      27.569   9.807 -19.973  1.00 97.54      A    C  
ATOM   1740  C   PHE A 204      28.720  10.428 -20.776  1.00 96.59      A    C  
ATOM   1741  O   PHE A 204      28.630  10.581 -21.992  1.00 93.28      A    O  
ATOM   1742  CB  PHE A 204      27.255   8.383 -20.430  1.00 97.30      A    C  
ATOM   1743  CG  PHE A 204      26.192   7.693 -19.596  1.00 97.61      A    C  
ATOM   1744  CD1 PHE A 204      26.451   7.363 -18.255  1.00 96.35      A    C  
ATOM   1745  CD2 PHE A 204      24.941   7.387 -20.158  1.00 96.21      A    C  
ATOM   1746  CE1 PHE A 204      25.477   6.722 -17.479  1.00 95.75      A    C  
ATOM   1747  CE2 PHE A 204      23.963   6.738 -19.390  1.00 95.75      A    C  
ATOM   1748  CZ  PHE A 204      24.230   6.403 -18.053  1.00 96.50      A    C  
ATOM   1749  N   ASN A 205      29.795  10.769 -20.084  1.00 95.43      A    N  
ATOM   1750  CA  ASN A 205      31.027  11.319 -20.672  1.00 93.66      A    C  
ATOM   1751  C   ASN A 205      30.818  12.569 -21.554  1.00 92.85      A    C  
ATOM   1752  O   ASN A 205      31.516  12.747 -22.553  1.00 85.14      A    O  
ATOM   1753  CB  ASN A 205      31.798  10.201 -21.390  1.00 90.18      A    C  
ATOM   1754  CG  ASN A 205      32.325   9.142 -20.442  1.00 84.53      A    C  
ATOM   1755  ND2 ASN A 205      32.373   7.901 -20.871  1.00 72.25      A    N  
ATOM   1756  OD1 ASN A 205      32.733   9.417 -19.341  1.00 73.80      A    O  
ATOM   1757  N   GLN A 206      29.852  13.429 -21.202  1.00 93.88      A    N  
ATOM   1758  CA  GLN A 206      29.545  14.620 -21.983  1.00 92.87      A    C  
ATOM   1759  C   GLN A 206      28.996  15.748 -21.107  1.00 93.26      A    C  
ATOM   1760  O   GLN A 206      28.278  15.507 -20.144  1.00 87.98      A    O  
ATOM   1761  CB  GLN A 206      28.559  14.226 -23.097  1.00 87.53      A    C  
ATOM   1762  CG  GLN A 206      28.206  15.366 -24.047  1.00 80.87      A    C  
ATOM   1763  CD  GLN A 206      27.351  14.926 -25.244  1.00 79.94      A    C  
ATOM   1764  NE2 GLN A 206      26.875  15.848 -26.024  1.00 68.99      A    N  
ATOM   1765  OE1 GLN A 206      27.138  13.756 -25.497  1.00 72.11      A    O  
ATOM   1766  N   GLY A 207      29.286  16.984 -21.489  1.00 92.90      A    N  
ATOM   1767  CA  GLY A 207      28.750  18.181 -20.857  1.00 93.35      A    C  
ATOM   1768  C   GLY A 207      29.608  18.724 -19.720  1.00 94.47      A    C  
ATOM   1769  O   GLY A 207      30.716  18.255 -19.462  1.00 91.27      A    O  
ATOM   1770  N   LYS A 208      29.084  19.769 -19.072  1.00 95.06      A    N  
ATOM   1771  CA  LYS A 208      29.762  20.489 -17.996  1.00 95.09      A    C  
ATOM   1772  C   LYS A 208      28.941  20.396 -16.715  1.00 95.97      A    C  
ATOM   1773  O   LYS A 208      27.741  20.619 -16.745  1.00 94.27      A    O  
ATOM   1774  CB  LYS A 208      29.995  21.943 -18.440  1.00 92.59      A    C  
ATOM   1775  CG  LYS A 208      31.130  22.604 -17.650  1.00 80.11      A    C  
ATOM   1776  CD  LYS A 208      31.345  24.040 -18.135  1.00 74.14      A    C  
ATOM   1777  CE  LYS A 208      32.549  24.670 -17.423  1.00 61.89      A    C  
ATOM   1778  NZ  LYS A 208      32.722  26.093 -17.795  1.00 53.42      A    N1+
ATOM   1779  N   LEU A 209      29.589  20.082 -15.610  1.00 96.67      A    N  
ATOM   1780  CA  LEU A 209      28.933  19.933 -14.311  1.00 97.02      A    C  
ATOM   1781  C   LEU A 209      28.315  21.258 -13.852  1.00 97.09      A    C  
ATOM   1782  O   LEU A 209      29.004  22.273 -13.772  1.00 95.94      A    O  
ATOM   1783  CB  LEU A 209      29.967  19.387 -13.315  1.00 96.52      A    C  
ATOM   1784  CG  LEU A 209      29.463  19.220 -11.872  1.00 95.83      A    C  
ATOM   1785  CD1 LEU A 209      28.330  18.205 -11.776  1.00 93.28      A    C  
ATOM   1786  CD2 LEU A 209      30.617  18.720 -11.002  1.00 92.94      A    C  
ATOM   1787  N   ILE A 210      27.044  21.229 -13.508  1.00 97.12      A    N  
ATOM   1788  CA  ILE A 210      26.326  22.314 -12.841  1.00 97.03      A    C  
ATOM   1789  C   ILE A 210      25.741  21.734 -11.550  1.00 96.86      A    C  
ATOM   1790  O   ILE A 210      24.790  20.948 -11.595  1.00 95.72      A    O  
ATOM   1791  CB  ILE A 210      25.244  22.935 -13.751  1.00 96.57      A    C  
ATOM   1792  CG1 ILE A 210      25.838  23.431 -15.091  1.00 94.36      A    C  
ATOM   1793  CG2 ILE A 210      24.548  24.090 -13.002  1.00 94.09      A    C  
ATOM   1794  CD1 ILE A 210      24.794  23.931 -16.094  1.00 86.15      A    C  
ATOM   1795  N   GLN A 211      26.320  22.082 -10.409  1.00 95.30      A    N  
ATOM   1796  CA  GLN A 211      25.887  21.577  -9.102  1.00 94.67      A    C  
ATOM   1797  C   GLN A 211      24.817  22.454  -8.447  1.00 94.72      A    C  
ATOM   1798  O   GLN A 211      24.030  21.958  -7.649  1.00 92.79      A    O  
ATOM   1799  CB  GLN A 211      27.078  21.422  -8.149  1.00 92.76      A    C  
ATOM   1800  CG  GLN A 211      28.047  20.326  -8.606  1.00 87.38      A    C  
ATOM   1801  CD  GLN A 211      29.124  20.024  -7.560  1.00 85.77      A    C  
ATOM   1802  NE2 GLN A 211      30.355  19.841  -7.952  1.00 75.70      A    N  
ATOM   1803  OE1 GLN A 211      28.873  19.945  -6.379  1.00 77.84      A    O  
ATOM   1804  N   THR A 212      24.785  23.744  -8.787  1.00 95.10      A    N  
ATOM   1805  CA  THR A 212      23.854  24.699  -8.184  1.00 95.08      A    C  
ATOM   1806  C   THR A 212      22.423  24.349  -8.569  1.00 95.29      A    C  
ATOM   1807  O   THR A 212      22.068  24.373  -9.746  1.00 93.70      A    O  
ATOM   1808  CB  THR A 212      24.173  26.135  -8.623  1.00 93.56      A    C  
ATOM   1809  CG2 THR A 212      23.403  27.163  -7.790  1.00 79.36      A    C  
ATOM   1810  OG1 THR A 212      25.541  26.385  -8.448  1.00 82.28      A    O  
ATOM   1811  N   ARG A 213      21.601  24.056  -7.560  1.00 94.11      A    N  
ATOM   1812  CA  ARG A 213      20.177  23.735  -7.718  1.00 93.50      A    C  
ATOM   1813  C   ARG A 213      19.372  25.023  -7.813  1.00 93.51      A    C  
ATOM   1814  O   ARG A 213      19.348  25.811  -6.872  1.00 91.56      A    O  
ATOM   1815  CB  ARG A 213      19.713  22.873  -6.544  1.00 91.86      A    C  
ATOM   1816  CG  ARG A 213      20.428  21.503  -6.490  1.00 87.40      A    C  
ATOM   1817  CD  ARG A 213      20.028  20.718  -5.240  1.00 85.46      A    C  
ATOM   1818  NE  ARG A 213      18.609  20.342  -5.243  1.00 81.67      A    N  
ATOM   1819  CZ  ARG A 213      18.094  19.159  -5.529  1.00 81.26      A    C  
ATOM   1820  NH1 ARG A 213      18.827  18.127  -5.841  1.00 71.54      A    N1+
ATOM   1821  NH2 ARG A 213      16.814  18.987  -5.505  1.00 73.45      A    N  
ATOM   1822  N   GLN A 214      18.714  25.230  -8.952  1.00 94.13      A    N  
ATOM   1823  CA  GLN A 214      17.844  26.377  -9.174  1.00 94.28      A    C  
ATOM   1824  C   GLN A 214      16.844  26.060 -10.287  1.00 94.96      A    C  
ATOM   1825  O   GLN A 214      17.235  25.680 -11.385  1.00 93.79      A    O  
ATOM   1826  CB  GLN A 214      18.702  27.599  -9.525  1.00 92.68      A    C  
ATOM   1827  CG  GLN A 214      17.873  28.879  -9.642  1.00 86.47      A    C  
ATOM   1828  CD  GLN A 214      18.724  30.129  -9.905  1.00 81.93      A    C  
ATOM   1829  NE2 GLN A 214      18.109  31.280  -9.981  1.00 70.19      A    N  
ATOM   1830  OE1 GLN A 214      19.933  30.093 -10.057  1.00 74.14      A    O  
ATOM   1831  N   ILE A 215      15.556  26.286 -10.013  1.00 93.94      A    N  
ATOM   1832  CA  ILE A 215      14.517  26.211 -11.047  1.00 93.89      A    C  
ATOM   1833  C   ILE A 215      14.718  27.367 -12.029  1.00 94.25      A    C  
ATOM   1834  O   ILE A 215      14.605  28.534 -11.660  1.00 92.84      A    O  
ATOM   1835  CB  ILE A 215      13.112  26.222 -10.422  1.00 92.42      A    C  
ATOM   1836  CG1 ILE A 215      12.889  25.078  -9.405  1.00 89.23      A    C  
ATOM   1837  CG2 ILE A 215      12.038  26.171 -11.525  1.00 89.08      A    C  
ATOM   1838  CD1 ILE A 215      13.108  23.663  -9.945  1.00 81.31      A    C  
ATOM   1839  N   THR A 216      15.009  27.031 -13.279  1.00 95.43      A    N  
ATOM   1840  CA  THR A 216      15.275  28.006 -14.347  1.00 95.52      A    C  
ATOM   1841  C   THR A 216      14.170  28.070 -15.393  1.00 95.76      A    C  
ATOM   1842  O   THR A 216      14.054  29.075 -16.099  1.00 93.81      A    O  
ATOM   1843  CB  THR A 216      16.595  27.712 -15.063  1.00 94.70      A    C  
ATOM   1844  CG2 THR A 216      17.787  27.934 -14.147  1.00 86.28      A    C  
ATOM   1845  OG1 THR A 216      16.632  26.384 -15.535  1.00 87.59      A    O  
ATOM   1846  N   LYS A 217      13.351  27.023 -15.503  1.00 96.02      A    N  
ATOM   1847  CA  LYS A 217      12.210  26.985 -16.404  1.00 95.86      A    C  
ATOM   1848  C   LYS A 217      11.007  26.387 -15.689  1.00 95.74      A    C  
ATOM   1849  O   LYS A 217      11.130  25.404 -14.965  1.00 94.76      A    O  
ATOM   1850  CB  LYS A 217      12.523  26.187 -17.683  1.00 95.41      A    C  
ATOM   1851  CG  LYS A 217      13.716  26.743 -18.475  1.00 92.69      A    C  
ATOM   1852  CD  LYS A 217      13.987  25.877 -19.707  1.00 88.00      A    C  
ATOM   1853  CE  LYS A 217      15.230  26.362 -20.440  1.00 81.08      A    C  
ATOM   1854  NZ  LYS A 217      15.629  25.411 -21.508  1.00 71.74      A    N1+
ATOM   1855  N   ARG A 218       9.842  26.976 -15.961  1.00 95.81      A    N  
ATOM   1856  CA  ARG A 218       8.536  26.463 -15.566  1.00 95.54      A    C  
ATOM   1857  C   ARG A 218       7.679  26.367 -16.816  1.00 95.94      A    C  
ATOM   1858  O   ARG A 218       7.808  27.217 -17.708  1.00 94.68      A    O  
ATOM   1859  CB  ARG A 218       7.879  27.388 -14.524  1.00 93.68      A    C  
ATOM   1860  CG  ARG A 218       8.693  27.504 -13.230  1.00 88.13      A    C  
ATOM   1861  CD  ARG A 218       8.032  28.486 -12.268  1.00 85.96      A    C  
ATOM   1862  NE  ARG A 218       8.755  28.581 -10.997  1.00 81.48      A    N  
ATOM   1863  CZ  ARG A 218       8.426  28.005  -9.846  1.00 79.07      A    C  
ATOM   1864  NH1 ARG A 218       7.340  27.298  -9.694  1.00 69.09      A    N1+
ATOM   1865  NH2 ARG A 218       9.192  28.125  -8.816  1.00 72.06      A    N  
ATOM   1866  N   LYS A 219       6.845  25.345 -16.895  1.00 95.75      A    N  
ATOM   1867  CA  LYS A 219       5.891  25.202 -17.984  1.00 95.56      A    C  
ATOM   1868  C   LYS A 219       4.584  24.633 -17.445  1.00 95.42      A    C  
ATOM   1869  O   LYS A 219       4.558  23.514 -16.941  1.00 94.31      A    O  
ATOM   1870  CB  LYS A 219       6.511  24.353 -19.102  1.00 94.77      A    C  
ATOM   1871  CG  LYS A 219       5.657  24.419 -20.369  1.00 90.08      A    C  
ATOM   1872  CD  LYS A 219       6.376  23.804 -21.575  1.00 82.89      A    C  
ATOM   1873  CE  LYS A 219       5.481  23.958 -22.798  1.00 76.90      A    C  
ATOM   1874  NZ  LYS A 219       6.082  23.365 -24.022  1.00 68.36      A    N1+
ATOM   1875  N   ALA A 220       3.517  25.410 -17.580  1.00 95.76      A    N  
ATOM   1876  CA  ALA A 220       2.173  24.953 -17.298  1.00 95.94      A    C  
ATOM   1877  C   ALA A 220       1.567  24.295 -18.545  1.00 96.18      A    C  
ATOM   1878  O   ALA A 220       1.702  24.792 -19.663  1.00 95.43      A    O  
ATOM   1879  CB  ALA A 220       1.327  26.102 -16.772  1.00 95.33      A    C  
ATOM   1880  N   TYR A 221       0.884  23.188 -18.337  1.00 95.03      A    N  
ATOM   1881  CA  TYR A 221       0.191  22.406 -19.347  1.00 94.74      A    C  
ATOM   1882  C   TYR A 221      -1.290  22.322 -18.993  1.00 94.64      A    C  
ATOM   1883  O   TYR A 221      -1.647  22.166 -17.829  1.00 93.71      A    O  
ATOM   1884  CB  TYR A 221       0.794  21.002 -19.415  1.00 94.21      A    C  
ATOM   1885  CG  TYR A 221       2.237  20.954 -19.855  1.00 94.06      A    C  
ATOM   1886  CD1 TYR A 221       2.562  20.770 -21.207  1.00 92.11      A    C  
ATOM   1887  CD2 TYR A 221       3.277  21.052 -18.906  1.00 92.09      A    C  
ATOM   1888  CE1 TYR A 221       3.901  20.670 -21.613  1.00 91.00      A    C  
ATOM   1889  CE2 TYR A 221       4.618  20.964 -19.305  1.00 91.15      A    C  
ATOM   1890  CZ  TYR A 221       4.930  20.767 -20.662  1.00 91.96      A    C  
ATOM   1891  OH  TYR A 221       6.235  20.658 -21.051  1.00 90.03      A    O  
ATOM   1892  N   PHE A 222      -2.139  22.371 -20.020  1.00 94.89      A    N  
ATOM   1893  CA  PHE A 222      -3.510  21.911 -19.869  1.00 94.88      A    C  
ATOM   1894  C   PHE A 222      -3.552  20.382 -19.844  1.00 93.92      A    C  
ATOM   1895  O   PHE A 222      -2.837  19.719 -20.599  1.00 92.66      A    O  
ATOM   1896  CB  PHE A 222      -4.397  22.477 -20.981  1.00 95.29      A    C  
ATOM   1897  CG  PHE A 222      -4.773  23.927 -20.783  1.00 95.99      A    C  
ATOM   1898  CD1 PHE A 222      -5.793  24.265 -19.872  1.00 94.64      A    C  
ATOM   1899  CD2 PHE A 222      -4.123  24.946 -21.506  1.00 94.76      A    C  
ATOM   1900  CE1 PHE A 222      -6.156  25.611 -19.683  1.00 94.81      A    C  
ATOM   1901  CE2 PHE A 222      -4.487  26.287 -21.315  1.00 94.69      A    C  
ATOM   1902  CZ  PHE A 222      -5.497  26.620 -20.400  1.00 95.95      A    C  
ATOM   1903  N   ALA A 223      -4.421  19.816 -19.015  1.00 92.74      A    N  
ATOM   1904  CA  ALA A 223      -4.650  18.379 -18.978  1.00 92.14      A    C  
ATOM   1905  C   ALA A 223      -5.128  17.875 -20.344  1.00 92.53      A    C  
ATOM   1906  O   ALA A 223      -5.980  18.494 -20.986  1.00 91.78      A    O  
ATOM   1907  CB  ALA A 223      -5.659  18.061 -17.870  1.00 90.71      A    C  
ATOM   1908  N   TYR A 224      -4.612  16.735 -20.759  1.00 91.38      A    N  
ATOM   1909  CA  TYR A 224      -4.911  16.160 -22.072  1.00 91.22      A    C  
ATOM   1910  C   TYR A 224      -6.416  15.975 -22.309  1.00 91.45      A    C  
ATOM   1911  O   TYR A 224      -6.931  16.380 -23.344  1.00 90.87      A    O  
ATOM   1912  CB  TYR A 224      -4.165  14.830 -22.216  1.00 90.98      A    C  
ATOM   1913  CG  TYR A 224      -4.484  14.087 -23.491  1.00 91.01      A    C  
ATOM   1914  CD1 TYR A 224      -5.503  13.110 -23.497  1.00 89.41      A    C  
ATOM   1915  CD2 TYR A 224      -3.802  14.378 -24.683  1.00 89.32      A    C  
ATOM   1916  CE1 TYR A 224      -5.830  12.437 -24.681  1.00 88.51      A    C  
ATOM   1917  CE2 TYR A 224      -4.123  13.711 -25.876  1.00 88.36      A    C  
ATOM   1918  CZ  TYR A 224      -5.138  12.739 -25.871  1.00 89.12      A    C  
ATOM   1919  OH  TYR A 224      -5.465  12.087 -27.030  1.00 87.45      A    O  
ATOM   1920  N   GLN A 225      -7.145  15.447 -21.324  1.00 90.07      A    N  
ATOM   1921  CA  GLN A 225      -8.593  15.238 -21.407  1.00 89.10      A    C  
ATOM   1922  C   GLN A 225      -9.354  16.562 -21.577  1.00 90.14      A    C  
ATOM   1923  O   GLN A 225     -10.311  16.631 -22.336  1.00 89.01      A    O  
ATOM   1924  CB  GLN A 225      -9.100  14.518 -20.143  1.00 86.97      A    C  
ATOM   1925  CG  GLN A 225      -8.528  13.103 -19.913  1.00 79.43      A    C  
ATOM   1926  CD  GLN A 225      -7.133  13.072 -19.288  1.00 73.07      A    C  
ATOM   1927  NE2 GLN A 225      -6.591  11.892 -19.089  1.00 62.21      A    N  
ATOM   1928  OE1 GLN A 225      -6.516  14.089 -18.979  1.00 64.21      A    O  
ATOM   1929  N   GLY A 226      -8.883  17.615 -20.919  1.00 92.52      A    N  
ATOM   1930  CA  GLY A 226      -9.435  18.953 -21.085  1.00 93.04      A    C  
ATOM   1931  C   GLY A 226      -9.243  19.481 -22.510  1.00 93.80      A    C  
ATOM   1932  O   GLY A 226     -10.188  19.958 -23.129  1.00 93.30      A    O  
ATOM   1933  N   LEU A 227      -8.044  19.309 -23.073  1.00 93.81      A    N  
ATOM   1934  CA  LEU A 227      -7.747  19.697 -24.456  1.00 94.39      A    C  
ATOM   1935  C   LEU A 227      -8.543  18.864 -25.467  1.00 94.24      A    C  
ATOM   1936  O   LEU A 227      -9.008  19.407 -26.466  1.00 93.76      A    O  
ATOM   1937  CB  LEU A 227      -6.249  19.546 -24.721  1.00 94.64      A    C  
ATOM   1938  CG  LEU A 227      -5.367  20.545 -23.948  1.00 94.18      A    C  
ATOM   1939  CD1 LEU A 227      -3.901  20.193 -24.193  1.00 92.59      A    C  
ATOM   1940  CD2 LEU A 227      -5.611  21.985 -24.399  1.00 92.35      A    C  
ATOM   1941  N   GLN A 228      -8.737  17.587 -25.203  1.00 92.89      A    N  
ATOM   1942  CA  GLN A 228      -9.524  16.697 -26.055  1.00 92.07      A    C  
ATOM   1943  C   GLN A 228     -10.996  17.145 -26.100  1.00 92.25      A    C  
ATOM   1944  O   GLN A 228     -11.584  17.265 -27.181  1.00 91.19      A    O  
ATOM   1945  CB  GLN A 228      -9.387  15.272 -25.511  1.00 90.45      A    C  
ATOM   1946  CG  GLN A 228      -9.469  14.212 -26.612  1.00 84.76      A    C  
ATOM   1947  CD  GLN A 228      -9.375  12.789 -26.046  1.00 81.33      A    C  
ATOM   1948  NE2 GLN A 228      -9.262  11.788 -26.873  1.00 69.03      A    N  
ATOM   1949  OE1 GLN A 228      -9.404  12.573 -24.847  1.00 71.66      A    O  
ATOM   1950  N   LYS A 229     -11.561  17.483 -24.939  1.00 93.00      A    N  
ATOM   1951  CA  LYS A 229     -12.922  18.022 -24.834  1.00 92.74      A    C  
ATOM   1952  C   LYS A 229     -13.033  19.377 -25.540  1.00 93.12      A    C  
ATOM   1953  O   LYS A 229     -13.931  19.552 -26.357  1.00 92.36      A    O  
ATOM   1954  CB  LYS A 229     -13.333  18.107 -23.354  1.00 92.00      A    C  
ATOM   1955  CG  LYS A 229     -14.844  18.326 -23.152  1.00 85.75      A    C  
ATOM   1956  CD  LYS A 229     -15.670  17.055 -23.408  1.00 79.43      A    C  
ATOM   1957  CE  LYS A 229     -17.147  17.347 -23.147  1.00 71.19      A    C  
ATOM   1958  NZ  LYS A 229     -17.983  16.117 -23.015  1.00 63.72      A    N1+
ATOM   1959  N   LEU A 230     -12.095  20.281 -25.304  1.00 93.74      A    N  
ATOM   1960  CA  LEU A 230     -12.036  21.587 -25.971  1.00 94.21      A    C  
ATOM   1961  C   LEU A 230     -11.970  21.433 -27.498  1.00 94.20      A    C  
ATOM   1962  O   LEU A 230     -12.778  22.038 -28.213  1.00 93.54      A    O  
ATOM   1963  CB  LEU A 230     -10.826  22.364 -25.423  1.00 94.39      A    C  
ATOM   1964  CG  LEU A 230     -10.637  23.765 -26.048  1.00 93.44      A    C  
ATOM   1965  CD1 LEU A 230     -11.792  24.709 -25.699  1.00 90.52      A    C  
ATOM   1966  CD2 LEU A 230      -9.335  24.375 -25.540  1.00 90.13      A    C  
ATOM   1967  N   LEU A 231     -11.084  20.586 -27.997  1.00 93.80      A    N  
ATOM   1968  CA  LEU A 231     -10.956  20.319 -29.431  1.00 93.38      A    C  
ATOM   1969  C   LEU A 231     -12.247  19.740 -30.012  1.00 93.02      A    C  
ATOM   1970  O   LEU A 231     -12.637  20.116 -31.114  1.00 91.92      A    O  
ATOM   1971  CB  LEU A 231      -9.749  19.393 -29.657  1.00 92.73      A    C  
ATOM   1972  CG  LEU A 231      -9.433  19.134 -31.146  1.00 91.12      A    C  
ATOM   1973  CD1 LEU A 231      -9.030  20.411 -31.890  1.00 87.48      A    C  
ATOM   1974  CD2 LEU A 231      -8.276  18.137 -31.264  1.00 86.76      A    C  
ATOM   1975  N   SER A 232     -12.954  18.881 -29.286  1.00 92.66      A    N  
ATOM   1976  CA  SER A 232     -14.239  18.337 -29.739  1.00 91.69      A    C  
ATOM   1977  C   SER A 232     -15.321  19.411 -29.923  1.00 91.51      A    C  
ATOM   1978  O   SER A 232     -16.124  19.317 -30.848  1.00 89.71      A    O  
ATOM   1979  CB  SER A 232     -14.723  17.230 -28.795  1.00 90.17      A    C  
ATOM   1980  OG  SER A 232     -15.382  17.732 -27.648  1.00 76.61      A    O  
ATOM   1981  N   VAL A 233     -15.314  20.447 -29.079  1.00 92.75      A    N  
ATOM   1982  CA  VAL A 233     -16.238  21.589 -29.194  1.00 92.78      A    C  
ATOM   1983  C   VAL A 233     -15.850  22.467 -30.384  1.00 92.42      A    C  
ATOM   1984  O   VAL A 233     -16.710  22.787 -31.198  1.00 90.64      A    O  
ATOM   1985  CB  VAL A 233     -16.269  22.399 -27.881  1.00 92.42      A    C  
ATOM   1986  CG1 VAL A 233     -17.150  23.647 -27.997  1.00 87.29      A    C  
ATOM   1987  CG2 VAL A 233     -16.850  21.549 -26.746  1.00 87.02      A    C  
ATOM   1988  N   ILE A 234     -14.558  22.771 -30.539  1.00 92.04      A    N  
ATOM   1989  CA  ILE A 234     -14.043  23.546 -31.680  1.00 91.98      A    C  
ATOM   1990  C   ILE A 234     -14.380  22.847 -33.005  1.00 91.19      A    C  
ATOM   1991  O   ILE A 234     -14.919  23.476 -33.918  1.00 89.30      A    O  
ATOM   1992  CB  ILE A 234     -12.520  23.781 -31.534  1.00 92.16      A    C  
ATOM   1993  CG1 ILE A 234     -12.219  24.652 -30.291  1.00 91.22      A    C  
ATOM   1994  CG2 ILE A 234     -11.945  24.459 -32.791  1.00 90.92      A    C  
ATOM   1995  CD1 ILE A 234     -10.727  24.723 -29.925  1.00 89.48      A    C  
ATOM   1996  N   LYS A 235     -14.158  21.543 -33.109  1.00 90.78      A    N  
ATOM   1997  CA  LYS A 235     -14.450  20.739 -34.306  1.00 89.55      A    C  
ATOM   1998  C   LYS A 235     -15.916  20.772 -34.722  1.00 88.74      A    C  
ATOM   1999  O   LYS A 235     -16.200  20.675 -35.910  1.00 85.31      A    O  
ATOM   2000  CB  LYS A 235     -14.041  19.277 -34.066  1.00 86.99      A    C  
ATOM   2001  CG  LYS A 235     -12.517  19.059 -34.136  1.00 81.82      A    C  
ATOM   2002  CD  LYS A 235     -12.118  17.632 -33.732  1.00 82.68      A    C  
ATOM   2003  CE  LYS A 235     -12.668  16.616 -34.736  1.00 76.86      A    C  
ATOM   2004  NZ  LYS A 235     -12.090  15.253 -34.529  1.00 74.56      A    N1+
ATOM   2005  N   LYS A 236     -16.850  20.864 -33.767  1.00 89.84      A    N  
ATOM   2006  CA  LYS A 236     -18.286  20.961 -34.065  1.00 88.77      A    C  
ATOM   2007  C   LYS A 236     -18.684  22.323 -34.629  1.00 88.23      A    C  
ATOM   2008  O   LYS A 236     -19.713  22.411 -35.289  1.00 84.51      A    O  
ATOM   2009  CB  LYS A 236     -19.106  20.665 -32.808  1.00 87.39      A    C  
ATOM   2010  CG  LYS A 236     -19.185  19.167 -32.501  1.00 79.71      A    C  
ATOM   2011  CD  LYS A 236     -20.010  18.947 -31.227  1.00 74.87      A    C  
ATOM   2012  CE  LYS A 236     -20.126  17.446 -30.918  1.00 65.80      A    C  
ATOM   2013  NZ  LYS A 236     -20.921  17.193 -29.684  1.00 58.98      A    N1+
ATOM   2014  N   ASP A 237     -17.906  23.357 -34.346  1.00 88.37      A    N  
ATOM   2015  CA  ASP A 237     -18.228  24.730 -34.714  1.00 87.53      A    C  
ATOM   2016  C   ASP A 237     -17.558  25.190 -36.018  1.00 86.71      A    C  
ATOM   2017  O   ASP A 237     -18.100  26.057 -36.721  1.00 82.47      A    O  
ATOM   2018  CB  ASP A 237     -17.869  25.640 -33.526  1.00 86.21      A    C  
ATOM   2019  CG  ASP A 237     -18.616  26.968 -33.597  1.00 84.84      A    C  
ATOM   2020  OD1 ASP A 237     -19.859  26.938 -33.741  1.00 79.17      A    O  
ATOM   2021  OD2 ASP A 237     -17.995  28.045 -33.558  1.00 78.69      A    O1-
ATOM   2022  N   LEU A 238     -16.412  24.596 -36.361  1.00 85.25      A    N  
ATOM   2023  CA  LEU A 238     -15.639  24.887 -37.566  1.00 84.29      A    C  
ATOM   2024  C   LEU A 238     -16.050  24.006 -38.763  1.00 82.48      A    C  
ATOM   2025  O   LEU A 238     -16.828  23.054 -38.641  1.00 75.95      A    O  
ATOM   2026  CB  LEU A 238     -14.136  24.780 -37.247  1.00 82.01      A    C  
ATOM   2027  CG  LEU A 238     -13.595  25.841 -36.263  1.00 81.16      A    C  
ATOM   2028  CD1 LEU A 238     -12.096  25.624 -36.076  1.00 76.63      A    C  
ATOM   2029  CD2 LEU A 238     -13.801  27.266 -36.756  1.00 76.82      A    C  
ATOM   2030  N   MET A 239     -15.500  24.317 -39.924  1.00 79.32      A    N  
ATOM   2031  CA  MET A 239     -15.786  23.617 -41.185  1.00 76.72      A    C  
ATOM   2032  C   MET A 239     -15.555  22.101 -41.125  1.00 78.12      A    C  
ATOM   2033  O   MET A 239     -14.757  21.615 -40.328  1.00 72.24      A    O  
ATOM   2034  CB  MET A 239     -14.926  24.200 -42.318  1.00 69.09      A    C  
ATOM   2035  CG  MET A 239     -15.360  25.593 -42.759  1.00 61.89      A    C  
ATOM   2036  SD  MET A 239     -14.795  26.005 -44.430  1.00 54.36      A    S  
ATOM   2037  CE  MET A 239     -15.122  27.776 -44.443  1.00 46.96      A    C  
ATOM   2038  N   PRO A 240     -16.169  21.335 -42.059  1.00 74.53      A    N  
ATOM   2039  CA  PRO A 240     -16.054  19.875 -42.095  1.00 73.28      A    C  
ATOM   2040  C   PRO A 240     -14.620  19.330 -42.099  1.00 74.47      A    C  
ATOM   2041  O   PRO A 240     -14.374  18.239 -41.600  1.00 68.28      A    O  
ATOM   2042  CB  PRO A 240     -16.796  19.441 -43.366  1.00 67.15      A    C  
ATOM   2043  CG  PRO A 240     -17.825  20.541 -43.579  1.00 65.07      A    C  
ATOM   2044  CD  PRO A 240     -17.108  21.795 -43.082  1.00 69.40      A    C  
ATOM   2045  N   GLN A 241     -13.675  20.087 -42.651  1.00 74.13      A    N  
ATOM   2046  CA  GLN A 241     -12.252  19.713 -42.660  1.00 72.52      A    C  
ATOM   2047  C   GLN A 241     -11.687  19.561 -41.240  1.00 75.02      A    C  
ATOM   2048  O   GLN A 241     -10.835  18.708 -41.002  1.00 69.47      A    O  
ATOM   2049  CB  GLN A 241     -11.473  20.784 -43.431  1.00 65.32      A    C  
ATOM   2050  CG  GLN A 241     -11.830  20.788 -44.930  1.00 58.48      A    C  
ATOM   2051  CD  GLN A 241     -11.363  22.061 -45.653  1.00 53.22      A    C  
ATOM   2052  NE2 GLN A 241     -11.513  22.132 -46.952  1.00 47.35      A    N  
ATOM   2053  OE1 GLN A 241     -10.883  23.007 -45.061  1.00 48.43      A    O  
ATOM   2054  N   ALA A 242     -12.216  20.309 -40.277  1.00 72.31      A    N  
ATOM   2055  CA  ALA A 242     -11.835  20.207 -38.880  1.00 71.21      A    C  
ATOM   2056  C   ALA A 242     -12.301  18.887 -38.229  1.00 73.51      A    C  
ATOM   2057  O   ALA A 242     -11.758  18.482 -37.202  1.00 68.50      A    O  
ATOM   2058  CB  ALA A 242     -12.380  21.431 -38.137  1.00 64.59      A    C  
ATOM   2059  N   HIS A 243     -13.289  18.182 -38.832  1.00 72.72      A    N  
ATOM   2060  CA  HIS A 243     -13.766  16.916 -38.266  1.00 72.10      A    C  
ATOM   2061  C   HIS A 243     -12.683  15.833 -38.206  1.00 75.46      A    C  
ATOM   2062  O   HIS A 243     -12.733  14.994 -37.299  1.00 70.71      A    O  
ATOM   2063  CB  HIS A 243     -14.996  16.410 -39.017  1.00 65.09      A    C  
ATOM   2064  CG  HIS A 243     -16.235  17.217 -38.724  1.00 60.58      A    C  
ATOM   2065  CD2 HIS A 243     -17.107  17.757 -39.640  1.00 50.37      A    C  
ATOM   2066  ND1 HIS A 243     -16.727  17.542 -37.479  1.00 53.04      A    N  
ATOM   2067  CE1 HIS A 243     -17.849  18.264 -37.645  1.00 48.72      A    C  
ATOM   2068  NE2 HIS A 243     -18.110  18.402 -38.936  1.00 50.45      A    N  
ATOM   2069  N   ALA A 244     -11.687  15.883 -39.080  1.00 77.79      A    N  
ATOM   2070  CA  ALA A 244     -10.551  14.970 -39.069  1.00 78.41      A    C  
ATOM   2071  C   ALA A 244      -9.515  15.282 -37.961  1.00 81.00      A    C  
ATOM   2072  O   ALA A 244      -8.563  14.531 -37.773  1.00 76.62      A    O  
ATOM   2073  CB  ALA A 244      -9.912  14.985 -40.461  1.00 73.10      A    C  
ATOM   2074  N   TRP A 245      -9.660  16.386 -37.220  1.00 83.46      A    N  
ATOM   2075  CA  TRP A 245      -8.701  16.743 -36.184  1.00 84.50      A    C  
ATOM   2076  C   TRP A 245      -8.850  15.844 -34.963  1.00 85.24      A    C  
ATOM   2077  O   TRP A 245      -9.900  15.803 -34.316  1.00 82.82      A    O  
ATOM   2078  CB  TRP A 245      -8.827  18.213 -35.791  1.00 82.34      A    C  
ATOM   2079  CG  TRP A 245      -8.537  19.215 -36.866  1.00 82.11      A    C  
ATOM   2080  CD1 TRP A 245      -7.986  18.980 -38.072  1.00 76.86      A    C  
ATOM   2081  CD2 TRP A 245      -8.795  20.649 -36.805  1.00 80.78      A    C  
ATOM   2082  CE2 TRP A 245      -8.375  21.223 -38.026  1.00 79.26      A    C  
ATOM   2083  CE3 TRP A 245      -9.349  21.509 -35.825  1.00 75.98      A    C  
ATOM   2084  NE1 TRP A 245      -7.888  20.176 -38.777  1.00 75.31      A    N  
ATOM   2085  CZ2 TRP A 245      -8.491  22.598 -38.283  1.00 75.19      A    C  
ATOM   2086  CZ3 TRP A 245      -9.464  22.886 -36.089  1.00 74.07      A    C  
ATOM   2087  CH2 TRP A 245      -9.037  23.413 -37.297  1.00 74.44      A    C  
ATOM   2088  N   ASN A 246      -7.776  15.190 -34.601  1.00 88.56      A    N  
ATOM   2089  CA  ASN A 246      -7.638  14.425 -33.369  1.00 88.67      A    C  
ATOM   2090  C   ASN A 246      -6.403  14.903 -32.617  1.00 90.12      A    C  
ATOM   2091  O   ASN A 246      -5.462  15.431 -33.219  1.00 88.04      A    O  
ATOM   2092  CB  ASN A 246      -7.610  12.925 -33.693  1.00 84.70      A    C  
ATOM   2093  CG  ASN A 246      -8.977  12.402 -34.101  1.00 76.71      A    C  
ATOM   2094  ND2 ASN A 246      -9.009  11.376 -34.911  1.00 67.40      A    N  
ATOM   2095  OD1 ASN A 246     -10.010  12.892 -33.689  1.00 67.35      A    O  
ATOM   2096  N   LEU A 247      -6.410  14.746 -31.311  1.00 91.35      A    N  
ATOM   2097  CA  LEU A 247      -5.262  15.030 -30.460  1.00 92.00      A    C  
ATOM   2098  C   LEU A 247      -4.561  13.702 -30.152  1.00 92.21      A    C  
ATOM   2099  O   LEU A 247      -5.106  12.939 -29.353  1.00 90.37      A    O  
ATOM   2100  CB  LEU A 247      -5.746  15.773 -29.203  1.00 90.83      A    C  
ATOM   2101  CG  LEU A 247      -4.602  16.440 -28.435  1.00 87.92      A    C  
ATOM   2102  CD1 LEU A 247      -4.084  17.677 -29.164  1.00 84.16      A    C  
ATOM   2103  CD2 LEU A 247      -5.092  16.887 -27.061  1.00 83.76      A    C  
ATOM   2104  N   PRO A 248      -3.420  13.391 -30.780  1.00 92.68      A    N  
ATOM   2105  CA  PRO A 248      -2.742  12.120 -30.541  1.00 92.60      A    C  
ATOM   2106  C   PRO A 248      -2.393  11.909 -29.068  1.00 92.33      A    C  
ATOM   2107  O   PRO A 248      -2.006  12.852 -28.376  1.00 90.74      A    O  
ATOM   2108  CB  PRO A 248      -1.488  12.150 -31.420  1.00 91.73      A    C  
ATOM   2109  CG  PRO A 248      -1.866  13.105 -32.542  1.00 90.22      A    C  
ATOM   2110  CD  PRO A 248      -2.753  14.128 -31.843  1.00 92.39      A    C  
ATOM   2111  N   SER A 249      -2.502  10.682 -28.602  1.00 90.48      A    N  
ATOM   2112  CA  SER A 249      -2.173  10.337 -27.215  1.00 89.18      A    C  
ATOM   2113  C   SER A 249      -0.702  10.622 -26.871  1.00 88.56      A    C  
ATOM   2114  O   SER A 249      -0.391  11.001 -25.747  1.00 85.68      A    O  
ATOM   2115  CB  SER A 249      -2.508   8.865 -26.957  1.00 87.48      A    C  
ATOM   2116  OG  SER A 249      -3.899   8.645 -27.134  1.00 79.99      A    O  
ATOM   2117  N   SER A 250       0.178  10.550 -27.869  1.00 90.80      A    N  
ATOM   2118  CA  SER A 250       1.610  10.857 -27.782  1.00 90.68      A    C  
ATOM   2119  C   SER A 250       1.934  12.356 -27.637  1.00 90.56      A    C  
ATOM   2120  O   SER A 250       3.081  12.723 -27.388  1.00 88.53      A    O  
ATOM   2121  CB  SER A 250       2.318  10.305 -29.035  1.00 89.83      A    C  
ATOM   2122  OG  SER A 250       1.775  10.906 -30.192  1.00 86.23      A    O  
ATOM   2123  N   THR A 251       0.943  13.256 -27.780  1.00 91.51      A    N  
ATOM   2124  CA  THR A 251       1.176  14.700 -27.806  1.00 91.51      A    C  
ATOM   2125  C   THR A 251       1.679  15.224 -26.457  1.00 91.45      A    C  
ATOM   2126  O   THR A 251       0.979  15.156 -25.449  1.00 89.53      A    O  
ATOM   2127  CB  THR A 251      -0.098  15.460 -28.196  1.00 90.75      A    C  
ATOM   2128  CG2 THR A 251       0.170  16.953 -28.411  1.00 82.92      A    C  
ATOM   2129  OG1 THR A 251      -0.604  14.980 -29.418  1.00 83.12      A    O  
ATOM   2130  N   VAL A 252       2.867  15.831 -26.455  1.00 91.93      A    N  
ATOM   2131  CA  VAL A 252       3.458  16.439 -25.251  1.00 91.61      A    C  
ATOM   2132  C   VAL A 252       2.794  17.774 -24.924  1.00 91.66      A    C  
ATOM   2133  O   VAL A 252       2.266  17.958 -23.822  1.00 89.29      A    O  
ATOM   2134  CB  VAL A 252       4.981  16.605 -25.408  1.00 90.25      A    C  
ATOM   2135  CG1 VAL A 252       5.607  17.244 -24.165  1.00 86.22      A    C  
ATOM   2136  CG2 VAL A 252       5.659  15.249 -25.637  1.00 86.97      A    C  
ATOM   2137  N   ASP A 253       2.775  18.702 -25.874  1.00 92.68      A    N  
ATOM   2138  CA  ASP A 253       2.170  20.027 -25.750  1.00 92.98      A    C  
ATOM   2139  C   ASP A 253       0.906  20.119 -26.611  1.00 93.43      A    C  
ATOM   2140  O   ASP A 253       0.897  20.678 -27.712  1.00 91.66      A    O  
ATOM   2141  CB  ASP A 253       3.211  21.114 -26.058  1.00 91.98      A    C  
ATOM   2142  CG  ASP A 253       2.765  22.505 -25.597  1.00 91.47      A    C  
ATOM   2143  OD1 ASP A 253       1.555  22.712 -25.357  1.00 87.23      A    O  
ATOM   2144  OD2 ASP A 253       3.670  23.363 -25.438  1.00 86.62      A    O1-
ATOM   2145  N   GLY A 254      -0.170  19.538 -26.108  1.00 93.47      A    N  
ATOM   2146  CA  GLY A 254      -1.463  19.555 -26.791  1.00 93.79      A    C  
ATOM   2147  C   GLY A 254      -2.060  20.951 -26.927  1.00 94.87      A    C  
ATOM   2148  O   GLY A 254      -2.761  21.215 -27.896  1.00 93.88      A    O  
ATOM   2149  N   TRP A 255      -1.753  21.864 -25.997  1.00 95.61      A    N  
ATOM   2150  CA  TRP A 255      -2.214  23.252 -26.064  1.00 96.36      A    C  
ATOM   2151  C   TRP A 255      -1.670  23.964 -27.289  1.00 96.39      A    C  
ATOM   2152  O   TRP A 255      -2.432  24.544 -28.064  1.00 95.19      A    O  
ATOM   2153  CB  TRP A 255      -1.798  23.990 -24.790  1.00 96.21      A    C  
ATOM   2154  CG  TRP A 255      -2.152  25.441 -24.792  1.00 96.48      A    C  
ATOM   2155  CD1 TRP A 255      -1.297  26.479 -24.661  1.00 94.68      A    C  
ATOM   2156  CD2 TRP A 255      -3.483  26.028 -24.941  1.00 96.28      A    C  
ATOM   2157  CE2 TRP A 255      -3.340  27.439 -24.872  1.00 95.88      A    C  
ATOM   2158  CE3 TRP A 255      -4.775  25.502 -25.116  1.00 95.46      A    C  
ATOM   2159  NE1 TRP A 255      -1.995  27.669 -24.701  1.00 94.88      A    N  
ATOM   2160  CZ2 TRP A 255      -4.447  28.304 -24.965  1.00 95.22      A    C  
ATOM   2161  CZ3 TRP A 255      -5.880  26.364 -25.217  1.00 92.88      A    C  
ATOM   2162  CH2 TRP A 255      -5.720  27.750 -25.144  1.00 93.35      A    C  
ATOM   2163  N   LYS A 256      -0.359  23.841 -27.516  1.00 96.08      A    N  
ATOM   2164  CA  LYS A 256       0.295  24.390 -28.696  1.00 95.34      A    C  
ATOM   2165  C   LYS A 256      -0.296  23.811 -29.985  1.00 95.21      A    C  
ATOM   2166  O   LYS A 256      -0.594  24.566 -30.902  1.00 93.92      A    O  
ATOM   2167  CB  LYS A 256       1.801  24.121 -28.582  1.00 94.23      A    C  
ATOM   2168  CG  LYS A 256       2.547  24.781 -29.741  1.00 87.53      A    C  
ATOM   2169  CD  LYS A 256       4.055  24.553 -29.644  1.00 82.97      A    C  
ATOM   2170  CE  LYS A 256       4.613  25.086 -30.954  1.00 72.44      A    C  
ATOM   2171  NZ  LYS A 256       6.059  24.890 -31.102  1.00 64.11      A    N1+
ATOM   2172  N   LEU A 257      -0.530  22.502 -30.033  1.00 94.94      A    N  
ATOM   2173  CA  LEU A 257      -1.100  21.841 -31.209  1.00 94.38      A    C  
ATOM   2174  C   LEU A 257      -2.534  22.320 -31.513  1.00 94.31      A    C  
ATOM   2175  O   LEU A 257      -2.881  22.508 -32.671  1.00 93.01      A    O  
ATOM   2176  CB  LEU A 257      -1.060  20.320 -30.982  1.00 93.10      A    C  
ATOM   2177  CG  LEU A 257      -1.399  19.507 -32.257  1.00 86.68      A    C  
ATOM   2178  CD1 LEU A 257      -0.264  19.578 -33.280  1.00 80.52      A    C  
ATOM   2179  CD2 LEU A 257      -1.619  18.045 -31.898  1.00 79.86      A    C  
ATOM   2180  N   VAL A 258      -3.365  22.520 -30.487  1.00 94.60      A    N  
ATOM   2181  CA  VAL A 258      -4.723  23.058 -30.651  1.00 94.50      A    C  
ATOM   2182  C   VAL A 258      -4.675  24.484 -31.203  1.00 94.20      A    C  
ATOM   2183  O   VAL A 258      -5.400  24.773 -32.153  1.00 93.39      A    O  
ATOM   2184  CB  VAL A 258      -5.529  22.996 -29.334  1.00 94.19      A    C  
ATOM   2185  CG1 VAL A 258      -6.855  23.766 -29.402  1.00 91.64      A    C  
ATOM   2186  CG2 VAL A 258      -5.888  21.545 -28.993  1.00 91.92      A    C  
ATOM   2187  N   ARG A 259      -3.814  25.340 -30.665  1.00 94.82      A    N  
ATOM   2188  CA  ARG A 259      -3.640  26.719 -31.170  1.00 94.43      A    C  
ATOM   2189  C   ARG A 259      -3.188  26.725 -32.623  1.00 93.97      A    C  
ATOM   2190  O   ARG A 259      -3.874  27.325 -33.439  1.00 92.50      A    O  
ATOM   2191  CB  ARG A 259      -2.669  27.516 -30.298  1.00 93.42      A    C  
ATOM   2192  CG  ARG A 259      -3.295  27.956 -28.959  1.00 85.17      A    C  
ATOM   2193  CD  ARG A 259      -2.391  28.937 -28.199  1.00 82.69      A    C  
ATOM   2194  NE  ARG A 259      -2.270  30.225 -28.890  1.00 78.17      A    N  
ATOM   2195  CZ  ARG A 259      -2.755  31.414 -28.513  1.00 75.22      A    C  
ATOM   2196  NH1 ARG A 259      -3.319  31.622 -27.362  1.00 64.77      A    N1+
ATOM   2197  NH2 ARG A 259      -2.689  32.431 -29.306  1.00 66.92      A    N  
ATOM   2198  N   GLU A 260      -2.132  26.002 -32.971  1.00 93.52      A    N  
ATOM   2199  CA  GLU A 260      -1.622  25.914 -34.347  1.00 92.58      A    C  
ATOM   2200  C   GLU A 260      -2.714  25.452 -35.320  1.00 91.75      A    C  
ATOM   2201  O   GLU A 260      -2.916  26.076 -36.364  1.00 89.73      A    O  
ATOM   2202  CB  GLU A 260      -0.406  24.962 -34.405  1.00 92.02      A    C  
ATOM   2203  CG  GLU A 260       0.874  25.595 -33.839  1.00 87.20      A    C  
ATOM   2204  CD  GLU A 260       2.090  24.644 -33.752  1.00 85.70      A    C  
ATOM   2205  OE1 GLU A 260       3.221  25.141 -33.497  1.00 78.99      A    O  
ATOM   2206  OE2 GLU A 260       1.940  23.409 -33.852  1.00 81.72      A    O1-
ATOM   2207  N   ARG A 261      -3.513  24.448 -34.984  1.00 91.93      A    N  
ATOM   2208  CA  ARG A 261      -4.603  23.975 -35.856  1.00 90.82      A    C  
ATOM   2209  C   ARG A 261      -5.699  25.014 -36.086  1.00 90.89      A    C  
ATOM   2210  O   ARG A 261      -6.259  25.045 -37.176  1.00 88.99      A    O  
ATOM   2211  CB  ARG A 261      -5.238  22.711 -35.272  1.00 89.79      A    C  
ATOM   2212  CG  ARG A 261      -4.401  21.487 -35.618  1.00 84.60      A    C  
ATOM   2213  CD  ARG A 261      -5.150  20.242 -35.155  1.00 79.67      A    C  
ATOM   2214  NE  ARG A 261      -4.463  19.025 -35.614  1.00 76.01      A    N  
ATOM   2215  CZ  ARG A 261      -4.707  17.803 -35.199  1.00 72.12      A    C  
ATOM   2216  NH1 ARG A 261      -5.628  17.550 -34.318  1.00 63.99      A    N1+
ATOM   2217  NH2 ARG A 261      -4.024  16.808 -35.671  1.00 67.29      A    N  
ATOM   2218  N   VAL A 262      -6.041  25.801 -35.064  1.00 91.38      A    N  
ATOM   2219  CA  VAL A 262      -7.060  26.848 -35.198  1.00 91.30      A    C  
ATOM   2220  C   VAL A 262      -6.514  28.038 -35.994  1.00 90.66      A    C  
ATOM   2221  O   VAL A 262      -7.239  28.574 -36.825  1.00 88.88      A    O  
ATOM   2222  CB  VAL A 262      -7.592  27.278 -33.815  1.00 91.15      A    C  
ATOM   2223  CG1 VAL A 262      -8.540  28.478 -33.898  1.00 87.92      A    C  
ATOM   2224  CG2 VAL A 262      -8.390  26.133 -33.174  1.00 88.46      A    C  
ATOM   2225  N   GLU A 263      -5.259  28.417 -35.786  1.00 90.92      A    N  
ATOM   2226  CA  GLU A 263      -4.578  29.498 -36.514  1.00 90.15      A    C  
ATOM   2227  C   GLU A 263      -4.405  29.170 -38.005  1.00 89.28      A    C  
ATOM   2228  O   GLU A 263      -4.657  30.031 -38.851  1.00 86.12      A    O  
ATOM   2229  CB  GLU A 263      -3.217  29.792 -35.845  1.00 89.53      A    C  
ATOM   2230  CG  GLU A 263      -3.357  30.504 -34.490  1.00 85.56      A    C  
ATOM   2231  CD  GLU A 263      -2.059  30.620 -33.667  1.00 82.96      A    C  
ATOM   2232  OE1 GLU A 263      -2.145  31.028 -32.487  1.00 75.17      A    O  
ATOM   2233  OE2 GLU A 263      -0.962  30.296 -34.190  1.00 77.30      A    O1-
ATOM   2234  N   ASP A 264      -4.091  27.920 -38.333  1.00 89.29      A    N  
ATOM   2235  CA  ASP A 264      -3.922  27.457 -39.716  1.00 87.82      A    C  
ATOM   2236  C   ASP A 264      -5.257  27.155 -40.435  1.00 86.55      A    C  
ATOM   2237  O   ASP A 264      -5.278  26.808 -41.619  1.00 81.91      A    O  
ATOM   2238  CB  ASP A 264      -3.022  26.210 -39.733  1.00 86.12      A    C  
ATOM   2239  CG  ASP A 264      -1.543  26.476 -39.390  1.00 81.88      A    C  
ATOM   2240  OD1 ASP A 264      -1.074  27.628 -39.532  1.00 77.15      A    O  
ATOM   2241  OD2 ASP A 264      -0.851  25.478 -39.068  1.00 76.78      A    O1-
ATOM   2242  N   CYS A 265      -6.386  27.243 -39.731  1.00 86.59      A    N  
ATOM   2243  CA  CYS A 265      -7.695  26.939 -40.305  1.00 84.37      A    C  
ATOM   2244  C   CYS A 265      -8.211  28.112 -41.153  1.00 83.22      A    C  
ATOM   2245  O   CYS A 265      -8.411  29.217 -40.661  1.00 75.53      A    O  
ATOM   2246  CB  CYS A 265      -8.667  26.579 -39.181  1.00 80.07      A    C  
ATOM   2247  SG  CYS A 265     -10.165  25.825 -39.885  1.00 72.83      A    S  
ATOM   2248  N   ASN A 266      -8.543  27.847 -42.411  1.00 82.03      A    N  
ATOM   2249  CA  ASN A 266      -9.141  28.828 -43.325  1.00 81.25      A    C  
ATOM   2250  C   ASN A 266     -10.657  29.015 -43.091  1.00 81.88      A    C  
ATOM   2251  O   ASN A 266     -11.427  29.136 -44.052  1.00 75.26      A    O  
ATOM   2252  CB  ASN A 266      -8.801  28.448 -44.781  1.00 76.60      A    C  
ATOM   2253  CG  ASN A 266      -7.362  28.751 -45.161  1.00 69.64      A    C  
ATOM   2254  ND2 ASN A 266      -6.861  28.097 -46.191  1.00 61.74      A    N  
ATOM   2255  OD1 ASN A 266      -6.689  29.586 -44.617  1.00 62.24      A    O  
ATOM   2256  N   ASP A 267     -11.109  29.021 -41.855  1.00 82.20      A    N  
ATOM   2257  CA  ASP A 267     -12.497  29.285 -41.486  1.00 83.29      A    C  
ATOM   2258  C   ASP A 267     -12.611  30.707 -40.903  1.00 84.63      A    C  
ATOM   2259  O   ASP A 267     -11.892  31.039 -39.962  1.00 82.06      A    O  
ATOM   2260  CB  ASP A 267     -12.995  28.219 -40.494  1.00 79.50      A    C  
ATOM   2261  CG  ASP A 267     -14.512  28.252 -40.273  1.00 78.18      A    C  
ATOM   2262  OD1 ASP A 267     -15.095  29.359 -40.158  1.00 72.36      A    O  
ATOM   2263  OD2 ASP A 267     -15.131  27.161 -40.220  1.00 71.35      A    O1-
ATOM   2264  N   PRO A 268     -13.548  31.543 -41.386  1.00 84.98      A    N  
ATOM   2265  CA  PRO A 268     -13.776  32.872 -40.816  1.00 84.98      A    C  
ATOM   2266  C   PRO A 268     -14.072  32.870 -39.312  1.00 85.69      A    C  
ATOM   2267  O   PRO A 268     -13.841  33.862 -38.623  1.00 81.85      A    O  
ATOM   2268  CB  PRO A 268     -14.975  33.436 -41.592  1.00 82.84      A    C  
ATOM   2269  CG  PRO A 268     -14.961  32.664 -42.904  1.00 80.13      A    C  
ATOM   2270  CD  PRO A 268     -14.421  31.299 -42.506  1.00 83.21      A    C  
ATOM   2271  N   ARG A 269     -14.599  31.763 -38.787  1.00 87.17      A    N  
ATOM   2272  CA  ARG A 269     -14.902  31.612 -37.358  1.00 87.57      A    C  
ATOM   2273  C   ARG A 269     -13.661  31.304 -36.520  1.00 89.46      A    C  
ATOM   2274  O   ARG A 269     -13.737  31.393 -35.294  1.00 87.55      A    O  
ATOM   2275  CB  ARG A 269     -15.998  30.554 -37.166  1.00 84.88      A    C  
ATOM   2276  CG  ARG A 269     -17.261  30.898 -37.977  1.00 79.22      A    C  
ATOM   2277  CD  ARG A 269     -18.379  29.881 -37.726  1.00 74.38      A    C  
ATOM   2278  NE  ARG A 269     -18.964  30.085 -36.397  1.00 67.47      A    N  
ATOM   2279  CZ  ARG A 269     -19.755  29.245 -35.757  1.00 62.68      A    C  
ATOM   2280  NH1 ARG A 269     -20.183  28.147 -36.305  1.00 56.62      A    N1+
ATOM   2281  NH2 ARG A 269     -20.107  29.489 -34.542  1.00 55.13      A    N  
ATOM   2282  N   SER A 270     -12.532  31.014 -37.148  1.00 88.33      A    N  
ATOM   2283  CA  SER A 270     -11.279  30.772 -36.440  1.00 88.76      A    C  
ATOM   2284  C   SER A 270     -10.829  31.981 -35.620  1.00 90.09      A    C  
ATOM   2285  O   SER A 270     -10.393  31.804 -34.487  1.00 88.67      A    O  
ATOM   2286  CB  SER A 270     -10.169  30.345 -37.404  1.00 86.14      A    C  
ATOM   2287  OG  SER A 270      -9.791  31.409 -38.252  1.00 74.73      A    O  
ATOM   2288  N   GLU A 271     -11.056  33.215 -36.093  1.00 90.84      A    N  
ATOM   2289  CA  GLU A 271     -10.729  34.434 -35.330  1.00 90.76      A    C  
ATOM   2290  C   GLU A 271     -11.465  34.524 -33.986  1.00 91.99      A    C  
ATOM   2291  O   GLU A 271     -10.920  35.033 -33.002  1.00 90.43      A    O  
ATOM   2292  CB  GLU A 271     -11.087  35.690 -36.134  1.00 88.74      A    C  
ATOM   2293  CG  GLU A 271     -10.150  35.978 -37.311  1.00 78.21      A    C  
ATOM   2294  CD  GLU A 271     -10.345  37.398 -37.875  1.00 70.08      A    C  
ATOM   2295  OE1 GLU A 271      -9.464  37.846 -38.626  1.00 61.77      A    O  
ATOM   2296  OE2 GLU A 271     -11.362  38.052 -37.525  1.00 61.23      A    O1-
ATOM   2297  N   ILE A 272     -12.712  34.021 -33.921  1.00 91.92      A    N  
ATOM   2298  CA  ILE A 272     -13.490  33.982 -32.678  1.00 92.28      A    C  
ATOM   2299  C   ILE A 272     -12.841  32.990 -31.708  1.00 93.34      A    C  
ATOM   2300  O   ILE A 272     -12.660  33.305 -30.528  1.00 92.30      A    O  
ATOM   2301  CB  ILE A 272     -14.969  33.625 -32.943  1.00 90.27      A    C  
ATOM   2302  CG1 ILE A 272     -15.619  34.675 -33.888  1.00 81.18      A    C  
ATOM   2303  CG2 ILE A 272     -15.753  33.524 -31.625  1.00 79.04      A    C  
ATOM   2304  CD1 ILE A 272     -17.047  34.324 -34.334  1.00 70.72      A    C  
ATOM   2305  N   TRP A 273     -12.450  31.826 -32.219  1.00 92.34      A    N  
ATOM   2306  CA  TRP A 273     -11.780  30.808 -31.419  1.00 93.05      A    C  
ATOM   2307  C   TRP A 273     -10.398  31.252 -30.952  1.00 93.77      A    C  
ATOM   2308  O   TRP A 273     -10.078  31.030 -29.790  1.00 92.88      A    O  
ATOM   2309  CB  TRP A 273     -11.730  29.489 -32.183  1.00 92.62      A    C  
ATOM   2310  CG  TRP A 273     -13.040  28.763 -32.159  1.00 92.28      A    C  
ATOM   2311  CD1 TRP A 273     -13.875  28.588 -33.204  1.00 90.34      A    C  
ATOM   2312  CD2 TRP A 273     -13.684  28.145 -31.006  1.00 91.69      A    C  
ATOM   2313  CE2 TRP A 273     -14.924  27.604 -31.444  1.00 91.00      A    C  
ATOM   2314  CE3 TRP A 273     -13.344  27.993 -29.647  1.00 90.56      A    C  
ATOM   2315  NE1 TRP A 273     -15.001  27.885 -32.794  1.00 90.33      A    N  
ATOM   2316  CZ2 TRP A 273     -15.802  26.930 -30.561  1.00 90.03      A    C  
ATOM   2317  CZ3 TRP A 273     -14.217  27.326 -28.762  1.00 89.25      A    C  
ATOM   2318  CH2 TRP A 273     -15.434  26.799 -29.215  1.00 89.16      A    C  
ATOM   2319  N   ILE A 274      -9.621  31.957 -31.769  1.00 93.61      A    N  
ATOM   2320  CA  ILE A 274      -8.327  32.525 -31.368  1.00 93.65      A    C  
ATOM   2321  C   ILE A 274      -8.497  33.422 -30.143  1.00 94.61      A    C  
ATOM   2322  O   ILE A 274      -7.791  33.234 -29.155  1.00 94.02      A    O  
ATOM   2323  CB  ILE A 274      -7.657  33.258 -32.552  1.00 92.31      A    C  
ATOM   2324  CG1 ILE A 274      -7.205  32.232 -33.614  1.00 87.81      A    C  
ATOM   2325  CG2 ILE A 274      -6.443  34.092 -32.085  1.00 85.88      A    C  
ATOM   2326  CD1 ILE A 274      -6.870  32.854 -34.974  1.00 75.60      A    C  
ATOM   2327  N   ARG A 275      -9.503  34.334 -30.131  1.00 94.71      A    N  
ATOM   2328  CA  ARG A 275      -9.778  35.176 -28.956  1.00 94.89      A    C  
ATOM   2329  C   ARG A 275     -10.142  34.368 -27.705  1.00 95.66      A    C  
ATOM   2330  O   ARG A 275      -9.742  34.736 -26.605  1.00 94.66      A    O  
ATOM   2331  CB  ARG A 275     -10.910  36.168 -29.242  1.00 93.89      A    C  
ATOM   2332  CG  ARG A 275     -10.433  37.342 -30.093  1.00 84.57      A    C  
ATOM   2333  CD  ARG A 275     -11.580  38.330 -30.225  1.00 79.63      A    C  
ATOM   2334  NE  ARG A 275     -11.191  39.488 -31.056  1.00 69.21      A    N  
ATOM   2335  CZ  ARG A 275     -11.972  40.496 -31.403  1.00 61.30      A    C  
ATOM   2336  NH1 ARG A 275     -13.209  40.572 -30.982  1.00 54.43      A    N1+
ATOM   2337  NH2 ARG A 275     -11.516  41.425 -32.183  1.00 53.47      A    N  
ATOM   2338  N   ILE A 276     -10.910  33.290 -27.861  1.00 95.17      A    N  
ATOM   2339  CA  ILE A 276     -11.260  32.404 -26.742  1.00 95.12      A    C  
ATOM   2340  C   ILE A 276     -10.011  31.678 -26.223  1.00 95.89      A    C  
ATOM   2341  O   ILE A 276      -9.798  31.585 -25.011  1.00 95.20      A    O  
ATOM   2342  CB  ILE A 276     -12.365  31.417 -27.175  1.00 94.30      A    C  
ATOM   2343  CG1 ILE A 276     -13.685  32.168 -27.459  1.00 91.55      A    C  
ATOM   2344  CG2 ILE A 276     -12.592  30.347 -26.097  1.00 91.70      A    C  
ATOM   2345  CD1 ILE A 276     -14.741  31.319 -28.193  1.00 85.83      A    C  
ATOM   2346  N   LEU A 277      -9.158  31.201 -27.141  1.00 96.10      A    N  
ATOM   2347  CA  LEU A 277      -7.907  30.531 -26.797  1.00 96.22      A    C  
ATOM   2348  C   LEU A 277      -6.912  31.498 -26.134  1.00 96.72      A    C  
ATOM   2349  O   LEU A 277      -6.218  31.087 -25.219  1.00 96.05      A    O  
ATOM   2350  CB  LEU A 277      -7.298  29.872 -28.048  1.00 95.52      A    C  
ATOM   2351  CG  LEU A 277      -8.108  28.711 -28.639  1.00 94.53      A    C  
ATOM   2352  CD1 LEU A 277      -7.397  28.188 -29.891  1.00 91.81      A    C  
ATOM   2353  CD2 LEU A 277      -8.296  27.539 -27.682  1.00 91.33      A    C  
ATOM   2354  N   ASP A 278      -6.905  32.774 -26.511  1.00 96.93      A    N  
ATOM   2355  CA  ASP A 278      -6.076  33.793 -25.865  1.00 96.89      A    C  
ATOM   2356  C   ASP A 278      -6.486  34.033 -24.406  1.00 97.28      A    C  
ATOM   2357  O   ASP A 278      -5.623  34.124 -23.530  1.00 96.46      A    O  
ATOM   2358  CB  ASP A 278      -6.105  35.106 -26.658  1.00 96.03      A    C  
ATOM   2359  CG  ASP A 278      -5.314  35.056 -27.964  1.00 93.82      A    C  
ATOM   2360  OD1 ASP A 278      -4.402  34.199 -28.085  1.00 90.00      A    O  
ATOM   2361  OD2 ASP A 278      -5.594  35.916 -28.833  1.00 90.18      A    O1-
ATOM   2362  N   GLN A 279      -7.782  34.011 -24.099  1.00 96.96      A    N  
ATOM   2363  CA  GLN A 279      -8.253  34.087 -22.706  1.00 96.95      A    C  
ATOM   2364  C   GLN A 279      -7.797  32.876 -21.882  1.00 97.44      A    C  
ATOM   2365  O   GLN A 279      -7.393  33.023 -20.727  1.00 96.49      A    O  
ATOM   2366  CB  GLN A 279      -9.782  34.185 -22.657  1.00 96.23      A    C  
ATOM   2367  CG  GLN A 279     -10.296  35.528 -23.182  1.00 91.40      A    C  
ATOM   2368  CD  GLN A 279     -11.823  35.630 -23.138  1.00 86.69      A    C  
ATOM   2369  NE2 GLN A 279     -12.357  36.799 -23.418  1.00 73.70      A    N  
ATOM   2370  OE1 GLN A 279     -12.564  34.707 -22.852  1.00 76.75      A    O  
ATOM   2371  N   LEU A 280      -7.843  31.684 -22.464  1.00 97.25      A    N  
ATOM   2372  CA  LEU A 280      -7.315  30.489 -21.804  1.00 97.26      A    C  
ATOM   2373  C   LEU A 280      -5.791  30.574 -21.626  1.00 97.58      A    C  
ATOM   2374  O   LEU A 280      -5.287  30.203 -20.566  1.00 96.83      A    O  
ATOM   2375  CB  LEU A 280      -7.706  29.231 -22.595  1.00 96.50      A    C  
ATOM   2376  CG  LEU A 280      -9.171  28.795 -22.419  1.00 94.47      A    C  
ATOM   2377  CD1 LEU A 280      -9.497  27.688 -23.425  1.00 91.84      A    C  
ATOM   2378  CD2 LEU A 280      -9.431  28.236 -21.018  1.00 91.58      A    C  
ATOM   2379  N   GLU A 281      -5.068  31.099 -22.608  1.00 97.45      A    N  
ATOM   2380  CA  GLU A 281      -3.620  31.302 -22.531  1.00 97.52      A    C  
ATOM   2381  C   GLU A 281      -3.237  32.284 -21.422  1.00 97.80      A    C  
ATOM   2382  O   GLU A 281      -2.288  32.007 -20.687  1.00 97.42      A    O  
ATOM   2383  CB  GLU A 281      -3.064  31.749 -23.892  1.00 97.17      A    C  
ATOM   2384  CG  GLU A 281      -1.551  32.059 -23.911  1.00 95.54      A    C  
ATOM   2385  CD  GLU A 281      -0.648  30.894 -23.470  1.00 96.14      A    C  
ATOM   2386  OE1 GLU A 281       0.522  31.130 -23.133  1.00 91.23      A    O  
ATOM   2387  OE2 GLU A 281      -1.081  29.728 -23.436  1.00 92.78      A    O1-
ATOM   2388  N   GLU A 282      -3.993  33.358 -21.205  1.00 97.65      A    N  
ATOM   2389  CA  GLU A 282      -3.763  34.254 -20.068  1.00 97.51      A    C  
ATOM   2390  C   GLU A 282      -3.843  33.504 -18.728  1.00 97.72      A    C  
ATOM   2391  O   GLU A 282      -2.984  33.689 -17.869  1.00 96.95      A    O  
ATOM   2392  CB  GLU A 282      -4.779  35.414 -20.058  1.00 96.79      A    C  
ATOM   2393  CG  GLU A 282      -4.387  36.549 -21.004  1.00 83.63      A    C  
ATOM   2394  CD  GLU A 282      -5.327  37.767 -20.889  1.00 77.11      A    C  
ATOM   2395  OE1 GLU A 282      -4.914  38.863 -21.364  1.00 69.03      A    O  
ATOM   2396  OE2 GLU A 282      -6.437  37.626 -20.340  1.00 71.32      A    O1-
ATOM   2397  N   THR A 283      -4.827  32.622 -18.565  1.00 97.82      A    N  
ATOM   2398  CA  THR A 283      -4.946  31.830 -17.333  1.00 97.60      A    C  
ATOM   2399  C   THR A 283      -3.800  30.833 -17.166  1.00 97.68      A    C  
ATOM   2400  O   THR A 283      -3.281  30.665 -16.063  1.00 96.59      A    O  
ATOM   2401  CB  THR A 283      -6.283  31.092 -17.215  1.00 96.59      A    C  
ATOM   2402  CG2 THR A 283      -7.483  32.034 -17.298  1.00 88.29      A    C  
ATOM   2403  OG1 THR A 283      -6.459  30.069 -18.163  1.00 89.64      A    O  
ATOM   2404  N   ARG A 284      -3.358  30.207 -18.271  1.00 97.84      A    N  
ATOM   2405  CA  ARG A 284      -2.214  29.287 -18.277  1.00 97.66      A    C  
ATOM   2406  C   ARG A 284      -0.930  30.022 -17.907  1.00 97.63      A    C  
ATOM   2407  O   ARG A 284      -0.175  29.545 -17.071  1.00 97.11      A    O  
ATOM   2408  CB  ARG A 284      -2.096  28.630 -19.658  1.00 97.17      A    C  
ATOM   2409  CG  ARG A 284      -1.096  27.464 -19.680  1.00 95.44      A    C  
ATOM   2410  CD  ARG A 284      -0.585  27.161 -21.100  1.00 94.63      A    C  
ATOM   2411  NE  ARG A 284       0.279  28.230 -21.609  1.00 92.39      A    N  
ATOM   2412  CZ  ARG A 284       1.520  28.529 -21.226  1.00 93.89      A    C  
ATOM   2413  NH1 ARG A 284       2.181  27.769 -20.404  1.00 84.91      A    N1+
ATOM   2414  NH2 ARG A 284       2.101  29.609 -21.663  1.00 88.26      A    N  
ATOM   2415  N   HIS A 285      -0.713  31.196 -18.503  1.00 98.15      A    N  
ATOM   2416  CA  HIS A 285       0.454  32.035 -18.248  1.00 98.07      A    C  
ATOM   2417  C   HIS A 285       0.471  32.559 -16.807  1.00 97.91      A    C  
ATOM   2418  O   HIS A 285       1.519  32.550 -16.165  1.00 97.16      A    O  
ATOM   2419  CB  HIS A 285       0.478  33.183 -19.258  1.00 97.82      A    C  
ATOM   2420  CG  HIS A 285       1.776  33.938 -19.207  1.00 96.91      A    C  
ATOM   2421  CD2 HIS A 285       1.983  35.232 -18.794  1.00 86.67      A    C  
ATOM   2422  ND1 HIS A 285       3.009  33.430 -19.539  1.00 84.38      A    N  
ATOM   2423  CE1 HIS A 285       3.926  34.387 -19.332  1.00 88.03      A    C  
ATOM   2424  NE2 HIS A 285       3.345  35.498 -18.881  1.00 90.07      A    N  
ATOM   2425  N   LEU A 286      -0.682  32.953 -16.273  1.00 97.89      A    N  
ATOM   2426  CA  LEU A 286      -0.808  33.354 -14.873  1.00 97.55      A    C  
ATOM   2427  C   LEU A 286      -0.452  32.203 -13.930  1.00 97.28      A    C  
ATOM   2428  O   LEU A 286       0.316  32.395 -12.993  1.00 96.25      A    O  
ATOM   2429  CB  LEU A 286      -2.234  33.881 -14.631  1.00 96.85      A    C  
ATOM   2430  CG  LEU A 286      -2.421  34.549 -13.257  1.00 85.91      A    C  
ATOM   2431  CD1 LEU A 286      -1.673  35.883 -13.165  1.00 80.31      A    C  
ATOM   2432  CD2 LEU A 286      -3.903  34.816 -12.997  1.00 80.51      A    C  
ATOM   2433  N   PHE A 287      -0.933  31.003 -14.211  1.00 97.19      A    N  
ATOM   2434  CA  PHE A 287      -0.602  29.814 -13.419  1.00 96.42      A    C  
ATOM   2435  C   PHE A 287       0.904  29.493 -13.464  1.00 96.29      A    C  
ATOM   2436  O   PHE A 287       1.494  29.172 -12.434  1.00 94.99      A    O  
ATOM   2437  CB  PHE A 287      -1.431  28.632 -13.914  1.00 95.50      A    C  
ATOM   2438  CG  PHE A 287      -1.321  27.401 -13.044  1.00 95.22      A    C  
ATOM   2439  CD1 PHE A 287      -0.325  26.433 -13.293  1.00 93.33      A    C  
ATOM   2440  CD2 PHE A 287      -2.209  27.211 -11.975  1.00 93.33      A    C  
ATOM   2441  CE1 PHE A 287      -0.226  25.289 -12.479  1.00 92.30      A    C  
ATOM   2442  CE2 PHE A 287      -2.117  26.067 -11.162  1.00 92.05      A    C  
ATOM   2443  CZ  PHE A 287      -1.123  25.115 -11.412  1.00 92.77      A    C  
ATOM   2444  N   GLU A 288       1.524  29.591 -14.628  1.00 96.38      A    N  
ATOM   2445  CA  GLU A 288       2.946  29.314 -14.867  1.00 96.01      A    C  
ATOM   2446  C   GLU A 288       3.873  30.318 -14.157  1.00 95.67      A    C  
ATOM   2447  O   GLU A 288       4.930  29.948 -13.651  1.00 93.52      A    O  
ATOM   2448  CB  GLU A 288       3.183  29.319 -16.387  1.00 95.28      A    C  
ATOM   2449  CG  GLU A 288       4.609  28.941 -16.816  1.00 94.12      A    C  
ATOM   2450  CD  GLU A 288       4.683  28.792 -18.348  1.00 95.33      A    C  
ATOM   2451  OE1 GLU A 288       5.126  29.727 -19.035  1.00 90.57      A    O  
ATOM   2452  OE2 GLU A 288       4.245  27.739 -18.874  1.00 92.10      A    O1-
ATOM   2453  N   THR A 289       3.482  31.595 -14.113  1.00 96.19      A    N  
ATOM   2454  CA  THR A 289       4.295  32.667 -13.522  1.00 95.42      A    C  
ATOM   2455  C   THR A 289       4.068  32.832 -12.021  1.00 94.63      A    C  
ATOM   2456  O   THR A 289       4.944  33.340 -11.325  1.00 91.78      A    O  
ATOM   2457  CB  THR A 289       4.068  33.999 -14.244  1.00 94.64      A    C  
ATOM   2458  CG2 THR A 289       4.599  33.961 -15.681  1.00 84.36      A    C  
ATOM   2459  OG1 THR A 289       2.705  34.332 -14.301  1.00 86.53      A    O  
ATOM   2460  N   SER A 290       2.939  32.369 -11.508  1.00 94.42      A    N  
ATOM   2461  CA  SER A 290       2.612  32.438 -10.082  1.00 93.34      A    C  
ATOM   2462  C   SER A 290       3.480  31.489  -9.253  1.00 92.46      A    C  
ATOM   2463  O   SER A 290       3.617  30.307  -9.558  1.00 89.72      A    O  
ATOM   2464  CB  SER A 290       1.138  32.109  -9.848  1.00 91.80      A    C  
ATOM   2465  OG  SER A 290       0.317  33.105 -10.416  1.00 79.21      A    O  
ATOM   2466  N   THR A 291       4.019  31.990  -8.144  1.00 91.08      A    N  
ATOM   2467  CA  THR A 291       4.799  31.200  -7.179  1.00 89.03      A    C  
ATOM   2468  C   THR A 291       4.055  30.945  -5.874  1.00 89.33      A    C  
ATOM   2469  O   THR A 291       4.396  30.014  -5.148  1.00 85.77      A    O  
ATOM   2470  CB  THR A 291       6.148  31.873  -6.881  1.00 85.74      A    C  
ATOM   2471  CG2 THR A 291       7.041  31.930  -8.120  1.00 76.58      A    C  
ATOM   2472  OG1 THR A 291       5.952  33.190  -6.431  1.00 78.83      A    O  
ATOM   2473  N   GLN A 292       3.020  31.743  -5.589  1.00 91.10      A    N  
ATOM   2474  CA  GLN A 292       2.206  31.592  -4.391  1.00 91.22      A    C  
ATOM   2475  C   GLN A 292       0.996  30.674  -4.647  1.00 92.63      A    C  
ATOM   2476  O   GLN A 292       0.346  30.798  -5.687  1.00 91.64      A    O  
ATOM   2477  CB  GLN A 292       1.745  32.974  -3.886  1.00 88.95      A    C  
ATOM   2478  CG  GLN A 292       2.912  33.865  -3.417  1.00 81.78      A    C  
ATOM   2479  CD  GLN A 292       3.641  33.290  -2.204  1.00 74.59      A    C  
ATOM   2480  NE2 GLN A 292       4.868  33.685  -1.982  1.00 62.45      A    N  
ATOM   2481  OE1 GLN A 292       3.143  32.470  -1.445  1.00 65.84      A    O  
ATOM   2482  N   PRO A 293       0.637  29.800  -3.692  1.00 93.18      A    N  
ATOM   2483  CA  PRO A 293      -0.524  28.919  -3.831  1.00 93.52      A    C  
ATOM   2484  C   PRO A 293      -1.831  29.655  -4.128  1.00 94.33      A    C  
ATOM   2485  O   PRO A 293      -2.590  29.232  -4.992  1.00 93.27      A    O  
ATOM   2486  CB  PRO A 293      -0.617  28.158  -2.509  1.00 91.87      A    C  
ATOM   2487  CG  PRO A 293       0.816  28.129  -2.014  1.00 88.60      A    C  
ATOM   2488  CD  PRO A 293       1.376  29.469  -2.489  1.00 91.46      A    C  
ATOM   2489  N   ASN A 294      -2.082  30.795  -3.466  1.00 93.98      A    N  
ATOM   2490  CA  ASN A 294      -3.284  31.604  -3.681  1.00 93.91      A    C  
ATOM   2491  C   ASN A 294      -3.405  32.120  -5.124  1.00 94.76      A    C  
ATOM   2492  O   ASN A 294      -4.494  32.104  -5.696  1.00 93.44      A    O  
ATOM   2493  CB  ASN A 294      -3.285  32.793  -2.702  1.00 92.46      A    C  
ATOM   2494  CG  ASN A 294      -3.930  32.466  -1.368  1.00 85.80      A    C  
ATOM   2495  ND2 ASN A 294      -3.439  33.044  -0.291  1.00 74.15      A    N  
ATOM   2496  OD1 ASN A 294      -4.895  31.747  -1.270  1.00 75.62      A    O  
ATOM   2497  N   GLU A 295      -2.303  32.540  -5.722  1.00 94.96      A    N  
ATOM   2498  CA  GLU A 295      -2.276  33.042  -7.099  1.00 95.02      A    C  
ATOM   2499  C   GLU A 295      -2.484  31.898  -8.095  1.00 95.62      A    C  
ATOM   2500  O   GLU A 295      -3.297  32.014  -9.010  1.00 94.88      A    O  
ATOM   2501  CB  GLU A 295      -0.945  33.738  -7.377  1.00 93.90      A    C  
ATOM   2502  CG  GLU A 295      -0.721  35.010  -6.554  1.00 84.98      A    C  
ATOM   2503  CD  GLU A 295       0.699  35.574  -6.708  1.00 80.46      A    C  
ATOM   2504  OE1 GLU A 295       0.914  36.723  -6.241  1.00 72.32      A    O  
ATOM   2505  OE2 GLU A 295       1.586  34.860  -7.230  1.00 74.63      A    O1-
ATOM   2506  N   LYS A 296      -1.823  30.766  -7.872  1.00 95.17      A    N  
ATOM   2507  CA  LYS A 296      -2.031  29.558  -8.680  1.00 95.12      A    C  
ATOM   2508  C   LYS A 296      -3.475  29.073  -8.600  1.00 95.66      A    C  
ATOM   2509  O   LYS A 296      -4.057  28.714  -9.619  1.00 94.74      A    O  
ATOM   2510  CB  LYS A 296      -1.066  28.436  -8.262  1.00 93.87      A    C  
ATOM   2511  CG  LYS A 296       0.379  28.677  -8.729  1.00 89.97      A    C  
ATOM   2512  CD  LYS A 296       1.248  27.428  -8.504  1.00 87.67      A    C  
ATOM   2513  CE  LYS A 296       2.710  27.635  -8.924  1.00 84.99      A    C  
ATOM   2514  NZ  LYS A 296       2.923  27.647 -10.392  1.00 82.71      A    N1+
ATOM   2515  N   GLU A 297      -4.089  29.094  -7.419  1.00 95.00      A    N  
ATOM   2516  CA  GLU A 297      -5.485  28.691  -7.250  1.00 94.67      A    C  
ATOM   2517  C   GLU A 297      -6.447  29.645  -7.975  1.00 95.27      A    C  
ATOM   2518  O   GLU A 297      -7.398  29.186  -8.596  1.00 94.66      A    O  
ATOM   2519  CB  GLU A 297      -5.838  28.593  -5.762  1.00 93.35      A    C  
ATOM   2520  CG  GLU A 297      -7.150  27.834  -5.547  1.00 87.94      A    C  
ATOM   2521  CD  GLU A 297      -7.672  27.937  -4.099  1.00 85.08      A    C  
ATOM   2522  OE1 GLU A 297      -8.389  27.032  -3.633  1.00 76.38      A    O  
ATOM   2523  OE2 GLU A 297      -7.443  28.973  -3.450  1.00 78.10      A    O1-
ATOM   2524  N   GLN A 298      -6.194  30.966  -7.946  1.00 96.09      A    N  
ATOM   2525  CA  GLN A 298      -6.986  31.925  -8.715  1.00 96.10      A    C  
ATOM   2526  C   GLN A 298      -6.884  31.669 -10.219  1.00 96.66      A    C  
ATOM   2527  O   GLN A 298      -7.912  31.645 -10.893  1.00 96.10      A    O  
ATOM   2528  CB  GLN A 298      -6.538  33.368  -8.415  1.00 95.14      A    C  
ATOM   2529  CG  GLN A 298      -7.296  33.958  -7.221  1.00 83.57      A    C  
ATOM   2530  CD  GLN A 298      -6.932  35.424  -6.966  1.00 77.83      A    C  
ATOM   2531  NE2 GLN A 298      -7.684  36.119  -6.148  1.00 66.24      A    N  
ATOM   2532  OE1 GLN A 298      -5.985  35.972  -7.488  1.00 69.76      A    O  
ATOM   2533  N   ALA A 299      -5.684  31.433 -10.734  1.00 96.58      A    N  
ATOM   2534  CA  ALA A 299      -5.474  31.117 -12.142  1.00 96.91      A    C  
ATOM   2535  C   ALA A 299      -6.179  29.813 -12.546  1.00 97.12      A    C  
ATOM   2536  O   ALA A 299      -6.892  29.778 -13.552  1.00 96.47      A    O  
ATOM   2537  CB  ALA A 299      -3.969  31.049 -12.404  1.00 96.64      A    C  
ATOM   2538  N   LEU A 300      -6.063  28.771 -11.723  1.00 96.04      A    N  
ATOM   2539  CA  LEU A 300      -6.742  27.501 -11.943  1.00 95.54      A    C  
ATOM   2540  C   LEU A 300      -8.265  27.667 -11.933  1.00 95.71      A    C  
ATOM   2541  O   LEU A 300      -8.937  27.196 -12.849  1.00 95.17      A    O  
ATOM   2542  CB  LEU A 300      -6.274  26.487 -10.885  1.00 94.26      A    C  
ATOM   2543  CG  LEU A 300      -6.911  25.089 -11.017  1.00 92.64      A    C  
ATOM   2544  CD1 LEU A 300      -6.560  24.417 -12.347  1.00 89.49      A    C  
ATOM   2545  CD2 LEU A 300      -6.433  24.188  -9.882  1.00 88.68      A    C  
ATOM   2546  N   ALA A 301      -8.812  28.389 -10.958  1.00 95.46      A    N  
ATOM   2547  CA  ALA A 301     -10.244  28.634 -10.862  1.00 95.01      A    C  
ATOM   2548  C   ALA A 301     -10.787  29.428 -12.061  1.00 95.79      A    C  
ATOM   2549  O   ALA A 301     -11.883  29.143 -12.553  1.00 95.08      A    O  
ATOM   2550  CB  ALA A 301     -10.531  29.348  -9.537  1.00 93.84      A    C  
ATOM   2551  N   GLN A 302     -10.031  30.401 -12.562  1.00 96.66      A    N  
ATOM   2552  CA  GLN A 302     -10.391  31.125 -13.784  1.00 96.90      A    C  
ATOM   2553  C   GLN A 302     -10.356  30.212 -15.013  1.00 97.22      A    C  
ATOM   2554  O   GLN A 302     -11.302  30.241 -15.803  1.00 96.76      A    O  
ATOM   2555  CB  GLN A 302      -9.452  32.325 -13.999  1.00 96.53      A    C  
ATOM   2556  CG  GLN A 302      -9.850  33.539 -13.147  1.00 86.41      A    C  
ATOM   2557  CD  GLN A 302      -8.945  34.754 -13.413  1.00 81.32      A    C  
ATOM   2558  NE2 GLN A 302      -9.273  35.906 -12.893  1.00 69.39      A    N  
ATOM   2559  OE1 GLN A 302      -7.953  34.687 -14.089  1.00 72.38      A    O  
ATOM   2560  N   ALA A 303      -9.335  29.382 -15.142  1.00 96.99      A    N  
ATOM   2561  CA  ALA A 303      -9.226  28.422 -16.235  1.00 96.92      A    C  
ATOM   2562  C   ALA A 303     -10.382  27.411 -16.231  1.00 96.97      A    C  
ATOM   2563  O   ALA A 303     -11.014  27.191 -17.263  1.00 96.19      A    O  
ATOM   2564  CB  ALA A 303      -7.867  27.718 -16.153  1.00 96.48      A    C  
ATOM   2565  N   GLU A 304     -10.727  26.858 -15.068  1.00 96.10      A    N  
ATOM   2566  CA  GLU A 304     -11.846  25.932 -14.908  1.00 95.41      A    C  
ATOM   2567  C   GLU A 304     -13.194  26.587 -15.249  1.00 95.78      A    C  
ATOM   2568  O   GLU A 304     -14.039  25.990 -15.915  1.00 94.55      A    O  
ATOM   2569  CB  GLU A 304     -11.896  25.400 -13.467  1.00 93.96      A    C  
ATOM   2570  CG  GLU A 304     -10.791  24.384 -13.168  1.00 90.45      A    C  
ATOM   2571  CD  GLU A 304     -10.840  23.841 -11.727  1.00 87.04      A    C  
ATOM   2572  OE1 GLU A 304     -10.169  22.815 -11.473  1.00 79.13      A    O  
ATOM   2573  OE2 GLU A 304     -11.548  24.438 -10.878  1.00 79.82      A    O1-
ATOM   2574  N   LYS A 305     -13.389  27.841 -14.834  1.00 96.77      A    N  
ATOM   2575  CA  LYS A 305     -14.603  28.596 -15.141  1.00 96.75      A    C  
ATOM   2576  C   LYS A 305     -14.731  28.881 -16.635  1.00 96.78      A    C  
ATOM   2577  O   LYS A 305     -15.812  28.673 -17.203  1.00 95.84      A    O  
ATOM   2578  CB  LYS A 305     -14.603  29.882 -14.301  1.00 96.30      A    C  
ATOM   2579  CG  LYS A 305     -15.962  30.596 -14.365  1.00 89.04      A    C  
ATOM   2580  CD  LYS A 305     -15.934  31.840 -13.464  1.00 84.63      A    C  
ATOM   2581  CE  LYS A 305     -17.294  32.523 -13.474  1.00 73.00      A    C  
ATOM   2582  NZ  LYS A 305     -17.281  33.748 -12.643  1.00 64.59      A    N1+
ATOM   2583  N   LEU A 306     -13.655  29.320 -17.283  1.00 96.85      A    N  
ATOM   2584  CA  LEU A 306     -13.610  29.512 -18.738  1.00 96.75      A    C  
ATOM   2585  C   LEU A 306     -13.872  28.201 -19.472  1.00 96.87      A    C  
ATOM   2586  O   LEU A 306     -14.741  28.160 -20.338  1.00 95.53      A    O  
ATOM   2587  CB  LEU A 306     -12.237  30.090 -19.137  1.00 96.21      A    C  
ATOM   2588  CG  LEU A 306     -12.193  31.626 -19.091  1.00 91.78      A    C  
ATOM   2589  CD1 LEU A 306     -10.744  32.109 -19.063  1.00 87.32      A    C  
ATOM   2590  CD2 LEU A 306     -12.872  32.227 -20.325  1.00 87.77      A    C  
ATOM   2591  N   PHE A 307     -13.204  27.125 -19.068  1.00 96.49      A    N  
ATOM   2592  CA  PHE A 307     -13.381  25.797 -19.652  1.00 95.89      A    C  
ATOM   2593  C   PHE A 307     -14.842  25.336 -19.570  1.00 95.69      A    C  
ATOM   2594  O   PHE A 307     -15.410  24.924 -20.578  1.00 94.44      A    O  
ATOM   2595  CB  PHE A 307     -12.447  24.814 -18.945  1.00 94.99      A    C  
ATOM   2596  CG  PHE A 307     -12.537  23.412 -19.500  1.00 94.69      A    C  
ATOM   2597  CD1 PHE A 307     -13.440  22.482 -18.943  1.00 92.57      A    C  
ATOM   2598  CD2 PHE A 307     -11.744  23.043 -20.597  1.00 92.59      A    C  
ATOM   2599  CE1 PHE A 307     -13.535  21.191 -19.478  1.00 91.73      A    C  
ATOM   2600  CE2 PHE A 307     -11.839  21.752 -21.124  1.00 91.36      A    C  
ATOM   2601  CZ  PHE A 307     -12.734  20.825 -20.569  1.00 91.96      A    C  
ATOM   2602  N   THR A 308     -15.468  25.487 -18.397  1.00 96.08      A    N  
ATOM   2603  CA  THR A 308     -16.869  25.121 -18.186  1.00 95.74      A    C  
ATOM   2604  C   THR A 308     -17.805  25.942 -19.076  1.00 95.76      A    C  
ATOM   2605  O   THR A 308     -18.728  25.397 -19.673  1.00 94.25      A    O  
ATOM   2606  CB  THR A 308     -17.277  25.297 -16.719  1.00 94.56      A    C  
ATOM   2607  CG2 THR A 308     -18.687  24.785 -16.436  1.00 85.92      A    C  
ATOM   2608  OG1 THR A 308     -16.406  24.583 -15.864  1.00 88.03      A    O  
ATOM   2609  N   ASN A 309     -17.559  27.238 -19.214  1.00 96.43      A    N  
ATOM   2610  CA  ASN A 309     -18.368  28.107 -20.077  1.00 96.16      A    C  
ATOM   2611  C   ASN A 309     -18.234  27.751 -21.566  1.00 95.92      A    C  
ATOM   2612  O   ASN A 309     -19.203  27.875 -22.306  1.00 94.01      A    O  
ATOM   2613  CB  ASN A 309     -17.955  29.568 -19.853  1.00 95.52      A    C  
ATOM   2614  CG  ASN A 309     -18.401  30.146 -18.516  1.00 89.34      A    C  
ATOM   2615  ND2 ASN A 309     -17.852  31.296 -18.161  1.00 78.89      A    N  
ATOM   2616  OD1 ASN A 309     -19.247  29.653 -17.799  1.00 81.18      A    O  
ATOM   2617  N   ILE A 310     -17.053  27.320 -22.001  1.00 95.45      A    N  
ATOM   2618  CA  ILE A 310     -16.776  26.982 -23.408  1.00 94.83      A    C  
ATOM   2619  C   ILE A 310     -17.315  25.597 -23.762  1.00 94.41      A    C  
ATOM   2620  O   ILE A 310     -17.907  25.412 -24.826  1.00 92.06      A    O  
ATOM   2621  CB  ILE A 310     -15.256  27.076 -23.677  1.00 94.23      A    C  
ATOM   2622  CG1 ILE A 310     -14.751  28.530 -23.524  1.00 91.59      A    C  
ATOM   2623  CG2 ILE A 310     -14.905  26.567 -25.089  1.00 91.63      A    C  
ATOM   2624  CD1 ILE A 310     -13.232  28.611 -23.289  1.00 86.82      A    C  
ATOM   2625  N   THR A 311     -17.115  24.604 -22.888  1.00 94.66      A    N  
ATOM   2626  CA  THR A 311     -17.446  23.200 -23.184  1.00 93.58      A    C  
ATOM   2627  C   THR A 311     -18.836  22.782 -22.691  1.00 92.99      A    C  
ATOM   2628  O   THR A 311     -19.353  21.764 -23.137  1.00 88.67      A    O  
ATOM   2629  CB  THR A 311     -16.395  22.247 -22.609  1.00 92.12      A    C  
ATOM   2630  CG2 THR A 311     -14.984  22.561 -23.098  1.00 84.90      A    C  
ATOM   2631  OG1 THR A 311     -16.402  22.290 -21.201  1.00 85.27      A    O  
ATOM   2632  N   GLY A 312     -19.425  23.543 -21.782  1.00 93.41      A    N  
ATOM   2633  CA  GLY A 312     -20.670  23.205 -21.106  1.00 92.68      A    C  
ATOM   2634  C   GLY A 312     -20.544  22.187 -19.972  1.00 92.59      A    C  
ATOM   2635  O   GLY A 312     -21.526  21.907 -19.288  1.00 87.73      A    O  
ATOM   2636  N   GLU A 313     -19.351  21.661 -19.735  1.00 91.57      A    N  
ATOM   2637  CA  GLU A 313     -19.076  20.668 -18.695  1.00 90.22      A    C  
ATOM   2638  C   GLU A 313     -17.904  21.103 -17.816  1.00 90.74      A    C  
ATOM   2639  O   GLU A 313     -16.880  21.577 -18.308  1.00 87.27      A    O  
ATOM   2640  CB  GLU A 313     -18.792  19.303 -19.329  1.00 86.28      A    C  
ATOM   2641  CG  GLU A 313     -20.051  18.623 -19.903  1.00 77.72      A    C  
ATOM   2642  CD  GLU A 313     -19.698  17.339 -20.676  1.00 75.30      A    C  
ATOM   2643  OE1 GLU A 313     -20.436  16.963 -21.613  1.00 67.32      A    O  
ATOM   2644  OE2 GLU A 313     -18.607  16.762 -20.469  1.00 69.57      A    O1-
ATOM   2645  N   ALA A 314     -18.034  20.909 -16.510  1.00 89.72      A    N  
ATOM   2646  CA  ALA A 314     -16.924  21.120 -15.599  1.00 89.09      A    C  
ATOM   2647  C   ALA A 314     -15.836  20.062 -15.848  1.00 88.97      A    C  
ATOM   2648  O   ALA A 314     -16.133  18.875 -16.010  1.00 85.67      A    O  
ATOM   2649  CB  ALA A 314     -17.424  21.089 -14.157  1.00 86.43      A    C  
ATOM   2650  N   PHE A 315     -14.577  20.479 -15.831  1.00 88.86      A    N  
ATOM   2651  CA  PHE A 315     -13.471  19.534 -15.898  1.00 87.40      A    C  
ATOM   2652  C   PHE A 315     -13.446  18.665 -14.635  1.00 84.88      A    C  
ATOM   2653  O   PHE A 315     -13.206  19.150 -13.530  1.00 79.86      A    O  
ATOM   2654  CB  PHE A 315     -12.142  20.268 -16.107  1.00 86.56      A    C  
ATOM   2655  CG  PHE A 315     -10.971  19.322 -16.211  1.00 87.98      A    C  
ATOM   2656  CD1 PHE A 315     -10.143  19.091 -15.100  1.00 84.61      A    C  
ATOM   2657  CD2 PHE A 315     -10.730  18.620 -17.408  1.00 84.02      A    C  
ATOM   2658  CE1 PHE A 315      -9.083  18.176 -15.182  1.00 83.43      A    C  
ATOM   2659  CE2 PHE A 315      -9.678  17.702 -17.495  1.00 83.33      A    C  
ATOM   2660  CZ  PHE A 315      -8.845  17.474 -16.378  1.00 85.31      A    C  
ATOM   2661  N   GLN A 316     -13.691  17.373 -14.815  1.00 81.50      A    N  
ATOM   2662  CA  GLN A 316     -13.546  16.388 -13.757  1.00 77.45      A    C  
ATOM   2663  C   GLN A 316     -12.315  15.544 -14.061  1.00 75.05      A    C  
ATOM   2664  O   GLN A 316     -12.292  14.789 -15.028  1.00 66.78      A    O  
ATOM   2665  CB  GLN A 316     -14.816  15.549 -13.595  1.00 72.23      A    C  
ATOM   2666  CG  GLN A 316     -15.994  16.402 -13.105  1.00 64.78      A    C  
ATOM   2667  CD  GLN A 316     -17.216  15.564 -12.706  1.00 59.56      A    C  
ATOM   2668  NE2 GLN A 316     -18.307  16.190 -12.333  1.00 51.81      A    N  
ATOM   2669  OE1 GLN A 316     -17.204  14.353 -12.696  1.00 54.32      A    O  
ATOM   2670  N   GLY A 317     -11.283  15.673 -13.221  1.00 71.04      A    N  
ATOM   2671  CA  GLY A 317     -10.192  14.711 -13.238  1.00 67.50      A    C  
ATOM   2672  C   GLY A 317     -10.710  13.369 -12.736  1.00 66.70      A    C  
ATOM   2673  O   GLY A 317     -11.220  13.286 -11.616  1.00 61.09      A    O  
ATOM   2674  N   GLU A 318     -10.582  12.316 -13.536  1.00 62.17      A    N  
ATOM   2675  CA  GLU A 318     -10.988  10.972 -13.127  1.00 59.58      A    C  
ATOM   2676  C   GLU A 318     -10.308  10.580 -11.815  1.00 59.50      A    C  
ATOM   2677  O   GLU A 318      -9.087  10.598 -11.714  1.00 53.45      A    O  
ATOM   2678  CB  GLU A 318     -10.633   9.935 -14.192  1.00 53.38      A    C  
ATOM   2679  CG  GLU A 318     -11.563   9.966 -15.401  1.00 48.03      A    C  
ATOM   2680  CD  GLU A 318     -11.247   8.827 -16.391  1.00 44.43      A    C  
ATOM   2681  OE1 GLU A 318     -11.945   8.749 -17.416  1.00 40.54      A    O  
ATOM   2682  OE2 GLU A 318     -10.301   8.043 -16.128  1.00 41.43      A    O1-
ATOM   2683  N   ASN A 319     -11.085  10.200 -10.798  1.00 56.36      A    N  
ATOM   2684  CA  ASN A 319     -10.573   9.839  -9.475  1.00 53.86      A    C  
ATOM   2685  C   ASN A 319      -9.874   8.461  -9.422  1.00 54.84      A    C  
ATOM   2686  O   ASN A 319      -9.751   7.878  -8.349  1.00 50.50      A    O  
ATOM   2687  CB  ASN A 319     -11.679  10.006  -8.417  1.00 47.36      A    C  
ATOM   2688  CG  ASN A 319     -11.697  11.375  -7.754  1.00 42.52      A    C  
ATOM   2689  ND2 ASN A 319     -12.781  11.689  -7.073  1.00 39.79      A    N  
ATOM   2690  OD1 ASN A 319     -10.757  12.144  -7.791  1.00 40.83      A    O  
ATOM   2691  N   GLN A 320      -9.405   7.928 -10.548  1.00 52.99      A    N  
ATOM   2692  CA  GLN A 320      -8.695   6.657 -10.582  1.00 51.34      A    C  
ATOM   2693  C   GLN A 320      -7.372   6.746  -9.807  1.00 52.34      A    C  
ATOM   2694  O   GLN A 320      -6.647   7.737  -9.888  1.00 48.80      A    O  
ATOM   2695  CB  GLN A 320      -8.467   6.187 -12.013  1.00 46.32      A    C  
ATOM   2696  CG  GLN A 320      -9.781   5.794 -12.716  1.00 41.98      A    C  
ATOM   2697  CD  GLN A 320      -9.528   5.185 -14.103  1.00 38.74      A    C  
ATOM   2698  NE2 GLN A 320     -10.555   4.743 -14.788  1.00 35.70      A    N  
ATOM   2699  OE1 GLN A 320      -8.396   5.111 -14.558  1.00 36.83      A    O  
ATOM   2700  N   GLN A 321      -7.071   5.713  -9.034  1.00 51.03      A    N  
ATOM   2701  CA  GLN A 321      -6.015   5.692  -8.013  1.00 50.56      A    C  
ATOM   2702  C   GLN A 321      -4.607   5.957  -8.584  1.00 52.08      A    C  
ATOM   2703  O   GLN A 321      -3.761   6.561  -7.919  1.00 48.05      A    O  
ATOM   2704  CB  GLN A 321      -6.095   4.320  -7.326  1.00 45.31      A    C  
ATOM   2705  CG  GLN A 321      -5.283   4.217  -6.033  1.00 40.36      A    C  
ATOM   2706  CD  GLN A 321      -5.559   2.897  -5.291  1.00 36.22      A    C  
ATOM   2707  NE2 GLN A 321      -4.933   2.671  -4.169  1.00 32.45      A    N  
ATOM   2708  OE1 GLN A 321      -6.342   2.072  -5.714  1.00 33.73      A    O  
ATOM   2709  N   TYR A 322      -4.366   5.533  -9.823  1.00 50.45      A    N  
ATOM   2710  CA  TYR A 322      -3.043   5.524 -10.440  1.00 49.22      A    C  
ATOM   2711  C   TYR A 322      -2.608   6.860 -11.068  1.00 50.51      A    C  
ATOM   2712  O   TYR A 322      -1.441   7.043 -11.388  1.00 47.19      A    O  
ATOM   2713  CB  TYR A 322      -3.029   4.404 -11.471  1.00 44.90      A    C  
ATOM   2714  CG  TYR A 322      -3.276   3.044 -10.865  1.00 41.57      A    C  
ATOM   2715  CD1 TYR A 322      -2.367   2.502  -9.935  1.00 39.06      A    C  
ATOM   2716  CD2 TYR A 322      -4.427   2.294 -11.204  1.00 37.95      A    C  
ATOM   2717  CE1 TYR A 322      -2.569   1.229  -9.390  1.00 35.81      A    C  
ATOM   2718  CE2 TYR A 322      -4.637   1.011 -10.666  1.00 36.52      A    C  
ATOM   2719  CZ  TYR A 322      -3.693   0.481  -9.772  1.00 35.48      A    C  
ATOM   2720  OH  TYR A 322      -3.855  -0.794  -9.271  1.00 31.36      A    O  
ATOM   2721  N   PHE A 323      -3.527   7.809 -11.224  1.00 51.29      A    N  
ATOM   2722  CA  PHE A 323      -3.241   9.073 -11.896  1.00 49.96      A    C  
ATOM   2723  C   PHE A 323      -3.118  10.212 -10.877  1.00 50.52      A    C  
ATOM   2724  O   PHE A 323      -4.082  10.542 -10.184  1.00 46.72      A    O  
ATOM   2725  CB  PHE A 323      -4.297   9.335 -12.974  1.00 45.51      A    C  
ATOM   2726  CG  PHE A 323      -4.429   8.188 -13.956  1.00 43.29      A    C  
ATOM   2727  CD1 PHE A 323      -3.358   7.833 -14.795  1.00 41.05      A    C  
ATOM   2728  CD2 PHE A 323      -5.615   7.430 -14.017  1.00 40.63      A    C  
ATOM   2729  CE1 PHE A 323      -3.463   6.744 -15.664  1.00 37.33      A    C  
ATOM   2730  CE2 PHE A 323      -5.727   6.332 -14.895  1.00 38.39      A    C  
ATOM   2731  CZ  PHE A 323      -4.642   5.989 -15.713  1.00 37.15      A    C  
ATOM   2732  N   ALA A 324      -1.933  10.801 -10.784  1.00 55.41      A    N  
ATOM   2733  CA  ALA A 324      -1.589  11.778  -9.755  1.00 53.79      A    C  
ATOM   2734  C   ALA A 324      -2.138  13.189 -10.025  1.00 57.54      A    C  
ATOM   2735  O   ALA A 324      -2.747  13.796  -9.151  1.00 52.33      A    O  
ATOM   2736  CB  ALA A 324      -0.065  11.793  -9.590  1.00 45.59      A    C  
ATOM   2737  N   ASP A 325      -1.916  13.720 -11.236  1.00 59.29      A    N  
ATOM   2738  CA  ASP A 325      -2.226  15.109 -11.571  1.00 57.92      A    C  
ATOM   2739  C   ASP A 325      -3.512  15.177 -12.399  1.00 60.93      A    C  
ATOM   2740  O   ASP A 325      -3.510  14.965 -13.609  1.00 57.55      A    O  
ATOM   2741  CB  ASP A 325      -1.029  15.767 -12.277  1.00 52.41      A    C  
ATOM   2742  CG  ASP A 325       0.229  15.788 -11.399  1.00 48.35      A    C  
ATOM   2743  OD1 ASP A 325       0.110  15.923 -10.163  1.00 46.11      A    O  
ATOM   2744  OD2 ASP A 325       1.335  15.621 -11.966  1.00 45.07      A    O1-
ATOM   2745  N   LYS A 326      -4.626  15.475 -11.718  1.00 70.48      A    N  
ATOM   2746  CA  LYS A 326      -5.987  15.485 -12.288  1.00 71.76      A    C  
ATOM   2747  C   LYS A 326      -6.625  16.876 -12.290  1.00 76.23      A    C  
ATOM   2748  O   LYS A 326      -7.840  17.013 -12.200  1.00 72.99      A    O  
ATOM   2749  CB  LYS A 326      -6.863  14.463 -11.553  1.00 64.73      A    C  
ATOM   2750  CG  LYS A 326      -6.325  13.048 -11.738  1.00 57.45      A    C  
ATOM   2751  CD  LYS A 326      -7.231  12.053 -11.036  1.00 53.63      A    C  
ATOM   2752  CE  LYS A 326      -6.667  10.660 -11.305  1.00 46.86      A    C  
ATOM   2753  NZ  LYS A 326      -7.511   9.626 -10.714  1.00 41.98      A    N1+
ATOM   2754  N   THR A 327      -5.801  17.906 -12.360  1.00 85.29      A    N  
ATOM   2755  CA  THR A 327      -6.231  19.298 -12.465  1.00 87.07      A    C  
ATOM   2756  C   THR A 327      -6.200  19.750 -13.922  1.00 88.86      A    C  
ATOM   2757  O   THR A 327      -5.426  19.224 -14.715  1.00 87.54      A    O  
ATOM   2758  CB  THR A 327      -5.368  20.200 -11.578  1.00 85.35      A    C  
ATOM   2759  CG2 THR A 327      -5.624  19.926 -10.097  1.00 76.66      A    C  
ATOM   2760  OG1 THR A 327      -3.999  19.945 -11.802  1.00 77.22      A    O  
ATOM   2761  N   LEU A 328      -7.031  20.724 -14.268  1.00 91.94      A    N  
ATOM   2762  CA  LEU A 328      -7.069  21.267 -15.635  1.00 93.04      A    C  
ATOM   2763  C   LEU A 328      -5.725  21.883 -16.049  1.00 93.57      A    C  
ATOM   2764  O   LEU A 328      -5.329  21.758 -17.201  1.00 93.02      A    O  
ATOM   2765  CB  LEU A 328      -8.205  22.299 -15.724  1.00 93.26      A    C  
ATOM   2766  CG  LEU A 328      -8.340  22.963 -17.108  1.00 93.42      A    C  
ATOM   2767  CD1 LEU A 328      -8.701  21.956 -18.205  1.00 91.70      A    C  
ATOM   2768  CD2 LEU A 328      -9.423  24.036 -17.072  1.00 91.30      A    C  
ATOM   2769  N   LEU A 329      -5.034  22.513 -15.094  1.00 93.41      A    N  
ATOM   2770  CA  LEU A 329      -3.669  23.002 -15.253  1.00 93.70      A    C  
ATOM   2771  C   LEU A 329      -2.745  22.267 -14.281  1.00 93.15      A    C  
ATOM   2772  O   LEU A 329      -3.074  22.100 -13.108  1.00 91.92      A    O  
ATOM   2773  CB  LEU A 329      -3.619  24.522 -15.012  1.00 94.13      A    C  
ATOM   2774  CG  LEU A 329      -4.218  25.367 -16.145  1.00 93.95      A    C  
ATOM   2775  CD1 LEU A 329      -4.372  26.819 -15.689  1.00 92.07      A    C  
ATOM   2776  CD2 LEU A 329      -3.313  25.358 -17.381  1.00 92.25      A    C  
ATOM   2777  N   TYR A 330      -1.582  21.866 -14.778  1.00 92.50      A    N  
ATOM   2778  CA  TYR A 330      -0.493  21.342 -13.969  1.00 92.16      A    C  
ATOM   2779  C   TYR A 330       0.837  21.916 -14.459  1.00 92.86      A    C  
ATOM   2780  O   TYR A 330       0.937  22.395 -15.590  1.00 92.39      A    O  
ATOM   2781  CB  TYR A 330      -0.495  19.806 -13.973  1.00 90.50      A    C  
ATOM   2782  CG  TYR A 330      -0.156  19.177 -15.305  1.00 89.91      A    C  
ATOM   2783  CD1 TYR A 330      -1.162  18.959 -16.266  1.00 88.17      A    C  
ATOM   2784  CD2 TYR A 330       1.164  18.809 -15.600  1.00 87.74      A    C  
ATOM   2785  CE1 TYR A 330      -0.852  18.374 -17.505  1.00 86.33      A    C  
ATOM   2786  CE2 TYR A 330       1.495  18.228 -16.835  1.00 86.08      A    C  
ATOM   2787  CZ  TYR A 330       0.477  18.010 -17.789  1.00 85.76      A    C  
ATOM   2788  OH  TYR A 330       0.789  17.448 -18.998  1.00 82.70      A    O  
ATOM   2789  N   GLU A 331       1.859  21.873 -13.613  1.00 91.87      A    N  
ATOM   2790  CA  GLU A 331       3.157  22.473 -13.896  1.00 91.51      A    C  
ATOM   2791  C   GLU A 331       4.259  21.417 -13.881  1.00 91.58      A    C  
ATOM   2792  O   GLU A 331       4.292  20.541 -13.013  1.00 89.30      A    O  
ATOM   2793  CB  GLU A 331       3.408  23.597 -12.877  1.00 89.10      A    C  
ATOM   2794  CG  GLU A 331       4.716  24.368 -13.120  1.00 82.68      A    C  
ATOM   2795  CD  GLU A 331       4.880  25.493 -12.079  1.00 83.89      A    C  
ATOM   2796  OE1 GLU A 331       5.149  26.642 -12.473  1.00 77.54      A    O  
ATOM   2797  OE2 GLU A 331       4.720  25.251 -10.863  1.00 79.47      A    O1-
ATOM   2798  N   GLU A 332       5.204  21.545 -14.808  1.00 92.91      A    N  
ATOM   2799  CA  GLU A 332       6.496  20.870 -14.764  1.00 93.04      A    C  
ATOM   2800  C   GLU A 332       7.609  21.917 -14.667  1.00 93.84      A    C  
ATOM   2801  O   GLU A 332       7.543  22.986 -15.275  1.00 92.92      A    O  
ATOM   2802  CB  GLU A 332       6.694  19.960 -15.983  1.00 91.74      A    C  
ATOM   2803  CG  GLU A 332       5.721  18.773 -16.053  1.00 87.97      A    C  
ATOM   2804  CD  GLU A 332       5.817  17.801 -14.864  1.00 84.78      A    C  
ATOM   2805  OE1 GLU A 332       4.888  16.984 -14.687  1.00 76.15      A    O  
ATOM   2806  OE2 GLU A 332       6.809  17.827 -14.103  1.00 76.11      A    O1-
ATOM   2807  N   CYS A 333       8.652  21.591 -13.909  1.00 94.57      A    N  
ATOM   2808  CA  CYS A 333       9.776  22.487 -13.656  1.00 94.55      A    C  
ATOM   2809  C   CYS A 333      11.098  21.863 -14.110  1.00 95.05      A    C  
ATOM   2810  O   CYS A 333      11.309  20.656 -13.975  1.00 94.38      A    O  
ATOM   2811  CB  CYS A 333       9.801  22.873 -12.175  1.00 93.46      A    C  
ATOM   2812  SG  CYS A 333       8.352  23.879 -11.752  1.00 91.39      A    S  
ATOM   2813  N   HIS A 334      11.995  22.695 -14.606  1.00 95.73      A    N  
ATOM   2814  CA  HIS A 334      13.360  22.328 -14.939  1.00 96.20      A    C  
ATOM   2815  C   HIS A 334      14.332  22.974 -13.950  1.00 96.15      A    C  
ATOM   2816  O   HIS A 334      14.400  24.197 -13.848  1.00 95.36      A    O  
ATOM   2817  CB  HIS A 334      13.671  22.733 -16.379  1.00 96.44      A    C  
ATOM   2818  CG  HIS A 334      15.101  22.461 -16.774  1.00 96.64      A    C  
ATOM   2819  CD2 HIS A 334      16.034  23.375 -17.191  1.00 88.77      A    C  
ATOM   2820  ND1 HIS A 334      15.736  21.246 -16.729  1.00 86.48      A    N  
ATOM   2821  CE1 HIS A 334      17.013  21.425 -17.119  1.00 90.60      A    C  
ATOM   2822  NE2 HIS A 334      17.227  22.706 -17.408  1.00 92.03      A    N  
ATOM   2823  N   ASP A 335      15.113  22.158 -13.268  1.00 96.33      A    N  
ATOM   2824  CA  ASP A 335      16.270  22.594 -12.504  1.00 96.28      A    C  
ATOM   2825  C   ASP A 335      17.505  22.597 -13.414  1.00 96.54      A    C  
ATOM   2826  O   ASP A 335      17.776  21.625 -14.126  1.00 95.98      A    O  
ATOM   2827  CB  ASP A 335      16.459  21.704 -11.273  1.00 95.58      A    C  
ATOM   2828  CG  ASP A 335      17.463  22.287 -10.280  1.00 94.57      A    C  
ATOM   2829  OD1 ASP A 335      18.620  22.521 -10.682  1.00 89.51      A    O  
ATOM   2830  OD2 ASP A 335      17.081  22.501  -9.109  1.00 88.44      A    O1-
ATOM   2831  N   GLN A 336      18.275  23.671 -13.380  1.00 96.73      A    N  
ATOM   2832  CA  GLN A 336      19.481  23.836 -14.205  1.00 96.59      A    C  
ATOM   2833  C   GLN A 336      20.586  22.818 -13.911  1.00 96.87      A    C  
ATOM   2834  O   GLN A 336      21.566  22.756 -14.657  1.00 95.72      A    O  
ATOM   2835  CB  GLN A 336      20.040  25.261 -14.036  1.00 95.06      A    C  
ATOM   2836  CG  GLN A 336      20.633  25.524 -12.641  1.00 93.28      A    C  
ATOM   2837  CD  GLN A 336      21.334  26.878 -12.520  1.00 93.65      A    C  
ATOM   2838  NE2 GLN A 336      21.794  27.227 -11.342  1.00 87.53      A    N  
ATOM   2839  OE1 GLN A 336      21.514  27.622 -13.467  1.00 88.68      A    O  
ATOM   2840  N   GLN A 337      20.472  22.068 -12.813  1.00 96.33      A    N  
ATOM   2841  CA  GLN A 337      21.475  21.085 -12.422  1.00 96.15      A    C  
ATOM   2842  C   GLN A 337      21.758  20.121 -13.581  1.00 96.78      A    C  
ATOM   2843  O   GLN A 337      20.851  19.561 -14.186  1.00 95.78      A    O  
ATOM   2844  CB  GLN A 337      21.007  20.367 -11.152  1.00 94.39      A    C  
ATOM   2845  CG  GLN A 337      22.102  19.477 -10.562  1.00 86.79      A    C  
ATOM   2846  CD  GLN A 337      21.763  18.998  -9.150  1.00 86.35      A    C  
ATOM   2847  NE2 GLN A 337      22.728  18.964  -8.264  1.00 75.25      A    N  
ATOM   2848  OE1 GLN A 337      20.650  18.654  -8.808  1.00 77.29      A    O  
ATOM   2849  N   TYR A 338      23.039  19.937 -13.887  1.00 97.43      A    N  
ATOM   2850  CA  TYR A 338      23.484  19.048 -14.957  1.00 97.63      A    C  
ATOM   2851  C   TYR A 338      24.594  18.145 -14.443  1.00 97.77      A    C  
ATOM   2852  O   TYR A 338      25.579  18.617 -13.875  1.00 97.10      A    O  
ATOM   2853  CB  TYR A 338      23.932  19.875 -16.169  1.00 97.27      A    C  
ATOM   2854  CG  TYR A 338      24.215  19.024 -17.388  1.00 96.81      A    C  
ATOM   2855  CD1 TYR A 338      25.493  18.475 -17.599  1.00 94.82      A    C  
ATOM   2856  CD2 TYR A 338      23.191  18.764 -18.317  1.00 94.87      A    C  
ATOM   2857  CE1 TYR A 338      25.748  17.684 -18.727  1.00 93.77      A    C  
ATOM   2858  CE2 TYR A 338      23.434  17.973 -19.451  1.00 93.47      A    C  
ATOM   2859  CZ  TYR A 338      24.716  17.430 -19.657  1.00 93.72      A    C  
ATOM   2860  OH  TYR A 338      24.963  16.665 -20.762  1.00 91.55      A    O  
ATOM   2861  N   LEU A 339      24.438  16.835 -14.653  1.00 97.87      A    N  
ATOM   2862  CA  LEU A 339      25.311  15.821 -14.078  1.00 97.93      A    C  
ATOM   2863  C   LEU A 339      26.025  15.001 -15.168  1.00 98.07      A    C  
ATOM   2864  O   LEU A 339      25.500  13.983 -15.610  1.00 97.50      A    O  
ATOM   2865  CB  LEU A 339      24.474  14.953 -13.116  1.00 97.36      A    C  
ATOM   2866  CG  LEU A 339      25.344  14.038 -12.235  1.00 96.37      A    C  
ATOM   2867  CD1 LEU A 339      26.097  14.830 -11.164  1.00 93.39      A    C  
ATOM   2868  CD2 LEU A 339      24.457  13.012 -11.535  1.00 93.39      A    C  
ATOM   2869  N   PRO A 340      27.238  15.401 -15.592  1.00 98.27      A    N  
ATOM   2870  CA  PRO A 340      28.090  14.521 -16.380  1.00 98.08      A    C  
ATOM   2871  C   PRO A 340      28.571  13.359 -15.509  1.00 98.09      A    C  
ATOM   2872  O   PRO A 340      29.136  13.575 -14.434  1.00 96.94      A    O  
ATOM   2873  CB  PRO A 340      29.263  15.379 -16.875  1.00 96.94      A    C  
ATOM   2874  CG  PRO A 340      28.869  16.811 -16.522  1.00 94.00      A    C  
ATOM   2875  CD  PRO A 340      27.905  16.659 -15.350  1.00 96.97      A    C  
ATOM   2876  N   VAL A 341      28.378  12.134 -15.975  1.00 98.04      A    N  
ATOM   2877  CA  VAL A 341      28.759  10.922 -15.257  1.00 97.98      A    C  
ATOM   2878  C   VAL A 341      29.806  10.131 -16.023  1.00 97.91      A    C  
ATOM   2879  O   VAL A 341      29.772  10.049 -17.247  1.00 96.73      A    O  
ATOM   2880  CB  VAL A 341      27.579   9.997 -14.887  1.00 96.24      A    C  
ATOM   2881  CG1 VAL A 341      27.496   9.842 -13.372  1.00 89.50      A    C  
ATOM   2882  CG2 VAL A 341      26.221  10.466 -15.364  1.00 89.12      A    C  
ATOM   2883  N   THR A 342      30.720   9.524 -15.292  1.00 97.77      A    N  
ATOM   2884  CA  THR A 342      31.738   8.634 -15.849  1.00 97.42      A    C  
ATOM   2885  C   THR A 342      31.718   7.310 -15.105  1.00 97.75      A    C  
ATOM   2886  O   THR A 342      31.695   7.283 -13.875  1.00 96.53      A    O  
ATOM   2887  CB  THR A 342      33.132   9.278 -15.786  1.00 95.61      A    C  
ATOM   2888  CG2 THR A 342      34.202   8.435 -16.479  1.00 77.81      A    C  
ATOM   2889  OG1 THR A 342      33.103  10.518 -16.460  1.00 79.84      A    O  
ATOM   2890  N   LEU A 343      31.741   6.211 -15.861  1.00 97.47      A    N  
ATOM   2891  CA  LEU A 343      31.888   4.847 -15.369  1.00 97.21      A    C  
ATOM   2892  C   LEU A 343      33.213   4.281 -15.873  1.00 97.10      A    C  
ATOM   2893  O   LEU A 343      33.658   4.618 -16.977  1.00 95.63      A    O  
ATOM   2894  CB  LEU A 343      30.709   3.978 -15.847  1.00 96.37      A    C  
ATOM   2895  CG  LEU A 343      29.360   4.193 -15.131  1.00 95.01      A    C  
ATOM   2896  CD1 LEU A 343      28.691   5.531 -15.445  1.00 89.13      A    C  
ATOM   2897  CD2 LEU A 343      28.390   3.091 -15.554  1.00 89.25      A    C  
ATOM   2898  N   SER A 344      33.830   3.395 -15.100  1.00 97.46      A    N  
ATOM   2899  CA  SER A 344      34.967   2.612 -15.577  1.00 97.38      A    C  
ATOM   2900  C   SER A 344      34.534   1.600 -16.650  1.00 97.43      A    C  
ATOM   2901  O   SER A 344      33.357   1.269 -16.767  1.00 96.68      A    O  
ATOM   2902  CB  SER A 344      35.673   1.901 -14.412  1.00 96.44      A    C  
ATOM   2903  OG  SER A 344      34.862   0.870 -13.894  1.00 93.10      A    O  
ATOM   2904  N   VAL A 345      35.492   1.079 -17.418  1.00 97.44      A    N  
ATOM   2905  CA  VAL A 345      35.231   0.033 -18.429  1.00 97.24      A    C  
ATOM   2906  C   VAL A 345      34.667  -1.232 -17.778  1.00 97.42      A    C  
ATOM   2907  O   VAL A 345      33.740  -1.835 -18.307  1.00 96.56      A    O  
ATOM   2908  CB  VAL A 345      36.510  -0.291 -19.215  1.00 96.15      A    C  
ATOM   2909  CG1 VAL A 345      36.292  -1.394 -20.245  1.00 87.58      A    C  
ATOM   2910  CG2 VAL A 345      37.021   0.953 -19.957  1.00 87.36      A    C  
ATOM   2911  N   ASP A 346      35.172  -1.597 -16.601  1.00 97.66      A    N  
ATOM   2912  CA  ASP A 346      34.689  -2.752 -15.840  1.00 97.41      A    C  
ATOM   2913  C   ASP A 346      33.240  -2.539 -15.397  1.00 97.66      A    C  
ATOM   2914  O   ASP A 346      32.397  -3.408 -15.623  1.00 96.72      A    O  
ATOM   2915  CB  ASP A 346      35.600  -2.999 -14.632  1.00 96.60      A    C  
ATOM   2916  CG  ASP A 346      37.044  -3.311 -15.023  1.00 92.82      A    C  
ATOM   2917  OD1 ASP A 346      37.256  -3.881 -16.116  1.00 86.76      A    O  
ATOM   2918  OD2 ASP A 346      37.934  -2.915 -14.230  1.00 86.27      A    O1-
ATOM   2919  N   LEU A 347      32.904  -1.362 -14.885  1.00 98.00      A    N  
ATOM   2920  CA  LEU A 347      31.552  -1.044 -14.442  1.00 98.14      A    C  
ATOM   2921  C   LEU A 347      30.550  -1.015 -15.608  1.00 98.15      A    C  
ATOM   2922  O   LEU A 347      29.419  -1.470 -15.459  1.00 97.47      A    O  
ATOM   2923  CB  LEU A 347      31.578   0.278 -13.670  1.00 97.75      A    C  
ATOM   2924  CG  LEU A 347      30.283   0.579 -12.906  1.00 95.98      A    C  
ATOM   2925  CD1 LEU A 347      30.013  -0.439 -11.794  1.00 93.56      A    C  
ATOM   2926  CD2 LEU A 347      30.394   1.957 -12.240  1.00 93.71      A    C  
ATOM   2927  N   TRP A 348      30.956  -0.543 -16.794  1.00 98.18      A    N  
ATOM   2928  CA  TRP A 348      30.151  -0.648 -18.010  1.00 98.05      A    C  
ATOM   2929  C   TRP A 348      29.909  -2.097 -18.423  1.00 97.91      A    C  
ATOM   2930  O   TRP A 348      28.800  -2.440 -18.852  1.00 97.29      A    O  
ATOM   2931  CB  TRP A 348      30.819   0.110 -19.164  1.00 97.73      A    C  
ATOM   2932  CG  TRP A 348      30.469   1.565 -19.235  1.00 97.51      A    C  
ATOM   2933  CD1 TRP A 348      31.333   2.596 -19.163  1.00 96.24      A    C  
ATOM   2934  CD2 TRP A 348      29.135   2.154 -19.372  1.00 97.10      A    C  
ATOM   2935  CE2 TRP A 348      29.286   3.563 -19.343  1.00 96.53      A    C  
ATOM   2936  CE3 TRP A 348      27.831   1.619 -19.483  1.00 96.50      A    C  
ATOM   2937  NE1 TRP A 348      30.646   3.792 -19.238  1.00 95.99      A    N  
ATOM   2938  CZ2 TRP A 348      28.173   4.431 -19.391  1.00 95.57      A    C  
ATOM   2939  CZ3 TRP A 348      26.720   2.485 -19.536  1.00 95.27      A    C  
ATOM   2940  CH2 TRP A 348      26.895   3.867 -19.476  1.00 95.14      A    C  
ATOM   2941  N   THR A 349      30.916  -2.957 -18.284  1.00 97.79      A    N  
ATOM   2942  CA  THR A 349      30.804  -4.383 -18.594  1.00 97.54      A    C  
ATOM   2943  C   THR A 349      29.865  -5.084 -17.609  1.00 97.55      A    C  
ATOM   2944  O   THR A 349      29.013  -5.866 -18.016  1.00 96.96      A    O  
ATOM   2945  CB  THR A 349      32.189  -5.052 -18.581  1.00 96.80      A    C  
ATOM   2946  CG2 THR A 349      32.134  -6.511 -19.032  1.00 88.56      A    C  
ATOM   2947  OG1 THR A 349      33.055  -4.386 -19.470  1.00 89.64      A    O  
ATOM   2948  N   GLU A 350      29.976  -4.765 -16.333  1.00 97.93      A    N  
ATOM   2949  CA  GLU A 350      29.084  -5.279 -15.291  1.00 97.96      A    C  
ATOM   2950  C   GLU A 350      27.629  -4.837 -15.514  1.00 97.96      A    C  
ATOM   2951  O   GLU A 350      26.721  -5.665 -15.437  1.00 97.29      A    O  
ATOM   2952  CB  GLU A 350      29.578  -4.802 -13.918  1.00 97.71      A    C  
ATOM   2953  CG  GLU A 350      30.885  -5.475 -13.470  1.00 96.72      A    C  
ATOM   2954  CD  GLU A 350      31.483  -4.853 -12.197  1.00 96.30      A    C  
ATOM   2955  OE1 GLU A 350      32.535  -5.354 -11.736  1.00 91.85      A    O  
ATOM   2956  OE2 GLU A 350      30.894  -3.907 -11.633  1.00 93.25      A    O1-
ATOM   2957  N   LEU A 351      27.386  -3.571 -15.858  1.00 98.14      A    N  
ATOM   2958  CA  LEU A 351      26.061  -3.041 -16.153  1.00 98.13      A    C  
ATOM   2959  C   LEU A 351      25.468  -3.664 -17.423  1.00 97.94      A    C  
ATOM   2960  O   LEU A 351      24.293  -4.031 -17.433  1.00 97.34      A    O  
ATOM   2961  CB  LEU A 351      26.145  -1.509 -16.232  1.00 97.95      A    C  
ATOM   2962  CG  LEU A 351      24.788  -0.816 -16.475  1.00 97.14      A    C  
ATOM   2963  CD1 LEU A 351      23.781  -1.085 -15.356  1.00 95.51      A    C  
ATOM   2964  CD2 LEU A 351      25.001   0.695 -16.567  1.00 95.42      A    C  
ATOM   2965  N   ASP A 352      26.261  -3.821 -18.474  1.00 97.95      A    N  
ATOM   2966  CA  ASP A 352      25.866  -4.509 -19.702  1.00 97.89      A    C  
ATOM   2967  C   ASP A 352      25.363  -5.933 -19.412  1.00 97.80      A    C  
ATOM   2968  O   ASP A 352      24.277  -6.329 -19.847  1.00 97.30      A    O  
ATOM   2969  CB  ASP A 352      27.065  -4.550 -20.667  1.00 97.45      A    C  
ATOM   2970  CG  ASP A 352      26.766  -5.260 -21.988  1.00 97.13      A    C  
ATOM   2971  OD1 ASP A 352      26.852  -6.507 -22.069  1.00 93.38      A    O  
ATOM   2972  OD2 ASP A 352      26.508  -4.565 -22.999  1.00 93.42      A    O1-
ATOM   2973  N   HIS A 353      26.133  -6.685 -18.646  1.00 97.82      A    N  
ATOM   2974  CA  HIS A 353      25.786  -8.050 -18.283  1.00 97.73      A    C  
ATOM   2975  C   HIS A 353      24.608  -8.118 -17.310  1.00 97.60      A    C  
ATOM   2976  O   HIS A 353      23.806  -9.037 -17.409  1.00 96.89      A    O  
ATOM   2977  CB  HIS A 353      27.014  -8.759 -17.710  1.00 97.51      A    C  
ATOM   2978  CG  HIS A 353      28.161  -8.952 -18.667  1.00 96.71      A    C  
ATOM   2979  CD2 HIS A 353      28.188  -8.765 -20.036  1.00 83.36      A    C  
ATOM   2980  ND1 HIS A 353      29.433  -9.380 -18.311  1.00 81.39      A    N  
ATOM   2981  CE1 HIS A 353      30.180  -9.425 -19.417  1.00 86.79      A    C  
ATOM   2982  NE2 HIS A 353      29.466  -9.064 -20.474  1.00 89.38      A    N  
ATOM   2983  N   ALA A 354      24.450  -7.146 -16.411  1.00 97.42      A    N  
ATOM   2984  CA  ALA A 354      23.300  -7.074 -15.516  1.00 97.28      A    C  
ATOM   2985  C   ALA A 354      21.986  -6.908 -16.290  1.00 97.15      A    C  
ATOM   2986  O   ALA A 354      21.018  -7.632 -16.034  1.00 96.54      A    O  
ATOM   2987  CB  ALA A 354      23.525  -5.937 -14.518  1.00 97.01      A    C  
ATOM   2988  N   LEU A 355      21.958  -6.032 -17.302  1.00 97.34      A    N  
ATOM   2989  CA  LEU A 355      20.796  -5.888 -18.179  1.00 97.20      A    C  
ATOM   2990  C   LEU A 355      20.567  -7.118 -19.059  1.00 97.13      A    C  
ATOM   2991  O   LEU A 355      19.422  -7.489 -19.300  1.00 96.36      A    O  
ATOM   2992  CB  LEU A 355      20.942  -4.633 -19.052  1.00 96.82      A    C  
ATOM   2993  CG  LEU A 355      20.927  -3.294 -18.307  1.00 94.02      A    C  
ATOM   2994  CD1 LEU A 355      20.880  -2.172 -19.348  1.00 87.26      A    C  
ATOM   2995  CD2 LEU A 355      19.725  -3.124 -17.384  1.00 87.51      A    C  
ATOM   2996  N   LEU A 356      21.628  -7.806 -19.502  1.00 97.31      A    N  
ATOM   2997  CA  LEU A 356      21.512  -9.071 -20.231  1.00 97.27      A    C  
ATOM   2998  C   LEU A 356      20.845 -10.159 -19.379  1.00 97.00      A    C  
ATOM   2999  O   LEU A 356      20.025 -10.909 -19.896  1.00 96.48      A    O  
ATOM   3000  CB  LEU A 356      22.905  -9.499 -20.725  1.00 97.05      A    C  
ATOM   3001  CG  LEU A 356      22.932 -10.854 -21.448  1.00 96.41      A    C  
ATOM   3002  CD1 LEU A 356      22.100 -10.863 -22.730  1.00 94.58      A    C  
ATOM   3003  CD2 LEU A 356      24.377 -11.201 -21.826  1.00 94.35      A    C  
ATOM   3004  N   ILE A 357      21.172 -10.244 -18.095  1.00 96.84      A    N  
ATOM   3005  CA  ILE A 357      20.534 -11.177 -17.154  1.00 96.57      A    C  
ATOM   3006  C   ILE A 357      19.034 -10.885 -17.046  1.00 96.21      A    C  
ATOM   3007  O   ILE A 357      18.231 -11.803 -17.175  1.00 95.74      A    O  
ATOM   3008  CB  ILE A 357      21.216 -11.126 -15.771  1.00 96.32      A    C  
ATOM   3009  CG1 ILE A 357      22.640 -11.719 -15.835  1.00 95.32      A    C  
ATOM   3010  CG2 ILE A 357      20.398 -11.883 -14.711  1.00 95.10      A    C  
ATOM   3011  CD1 ILE A 357      23.533 -11.280 -14.670  1.00 92.75      A    C  
ATOM   3012  N   HIS A 358      18.652  -9.623 -16.861  1.00 96.10      A    N  
ATOM   3013  CA  HIS A 358      17.246  -9.234 -16.813  1.00 95.63      A    C  
ATOM   3014  C   HIS A 358      16.519  -9.545 -18.122  1.00 95.66      A    C  
ATOM   3015  O   HIS A 358      15.436 -10.122 -18.097  1.00 95.13      A    O  
ATOM   3016  CB  HIS A 358      17.125  -7.752 -16.456  1.00 95.02      A    C  
ATOM   3017  CG  HIS A 358      17.228  -7.481 -14.989  1.00 93.19      A    C  
ATOM   3018  CD2 HIS A 358      18.258  -6.873 -14.325  1.00 80.88      A    C  
ATOM   3019  ND1 HIS A 358      16.260  -7.779 -14.037  1.00 80.23      A    N  
ATOM   3020  CE1 HIS A 358      16.701  -7.356 -12.845  1.00 83.43      A    C  
ATOM   3021  NE2 HIS A 358      17.911  -6.799 -12.977  1.00 85.10      A    N  
ATOM   3022  N   ALA A 359      17.123  -9.249 -19.270  1.00 96.41      A    N  
ATOM   3023  CA  ALA A 359      16.542  -9.559 -20.575  1.00 96.58      A    C  
ATOM   3024  C   ALA A 359      16.341 -11.069 -20.763  1.00 96.40      A    C  
ATOM   3025  O   ALA A 359      15.283 -11.497 -21.214  1.00 95.86      A    O  
ATOM   3026  CB  ALA A 359      17.436  -8.958 -21.664  1.00 96.43      A    C  
ATOM   3027  N   LYS A 360      17.320 -11.890 -20.359  1.00 96.26      A    N  
ATOM   3028  CA  LYS A 360      17.217 -13.350 -20.413  1.00 96.18      A    C  
ATOM   3029  C   LYS A 360      16.108 -13.877 -19.503  1.00 95.86      A    C  
ATOM   3030  O   LYS A 360      15.306 -14.683 -19.952  1.00 95.30      A    O  
ATOM   3031  CB  LYS A 360      18.583 -13.973 -20.098  1.00 96.17      A    C  
ATOM   3032  CG  LYS A 360      18.586 -15.504 -19.982  1.00 95.46      A    C  
ATOM   3033  CD  LYS A 360      18.004 -16.229 -21.204  1.00 93.89      A    C  
ATOM   3034  CE  LYS A 360      18.032 -17.729 -20.925  1.00 92.13      A    C  
ATOM   3035  NZ  LYS A 360      17.157 -18.476 -21.857  1.00 89.71      A    N1+
ATOM   3036  N   LEU A 361      16.014 -13.392 -18.275  1.00 95.26      A    N  
ATOM   3037  CA  LEU A 361      14.955 -13.767 -17.343  1.00 94.58      A    C  
ATOM   3038  C   LEU A 361      13.573 -13.456 -17.923  1.00 94.62      A    C  
ATOM   3039  O   LEU A 361      12.707 -14.323 -17.954  1.00 94.02      A    O  
ATOM   3040  CB  LEU A 361      15.185 -13.044 -16.006  1.00 93.63      A    C  
ATOM   3041  CG  LEU A 361      14.088 -13.298 -14.958  1.00 87.43      A    C  
ATOM   3042  CD1 LEU A 361      14.029 -14.764 -14.527  1.00 83.00      A    C  
ATOM   3043  CD2 LEU A 361      14.344 -12.435 -13.720  1.00 82.72      A    C  
ATOM   3044  N   ARG A 362      13.368 -12.249 -18.441  1.00 94.85      A    N  
ATOM   3045  CA  ARG A 362      12.082 -11.840 -19.021  1.00 94.40      A    C  
ATOM   3046  C   ARG A 362      11.770 -12.561 -20.329  1.00 94.75      A    C  
ATOM   3047  O   ARG A 362      10.598 -12.791 -20.615  1.00 94.02      A    O  
ATOM   3048  CB  ARG A 362      12.019 -10.319 -19.178  1.00 93.43      A    C  
ATOM   3049  CG  ARG A 362      12.102  -9.544 -17.846  1.00 88.50      A    C  
ATOM   3050  CD  ARG A 362      11.090  -9.959 -16.760  1.00 85.42      A    C  
ATOM   3051  NE  ARG A 362       9.702  -9.805 -17.201  1.00 82.82      A    N  
ATOM   3052  CZ  ARG A 362       8.608  -9.924 -16.440  1.00 81.19      A    C  
ATOM   3053  NH1 ARG A 362       8.667 -10.234 -15.178  1.00 72.04      A    N1+
ATOM   3054  NH2 ARG A 362       7.431  -9.716 -16.932  1.00 74.52      A    N  
ATOM   3055  N   LEU A 363      12.775 -12.963 -21.094  1.00 95.65      A    N  
ATOM   3056  CA  LEU A 363      12.597 -13.822 -22.265  1.00 95.73      A    C  
ATOM   3057  C   LEU A 363      12.104 -15.215 -21.871  1.00 95.65      A    C  
ATOM   3058  O   LEU A 363      11.215 -15.750 -22.531  1.00 95.26      A    O  
ATOM   3059  CB  LEU A 363      13.915 -13.889 -23.050  1.00 95.46      A    C  
ATOM   3060  CG  LEU A 363      13.895 -14.846 -24.257  1.00 94.34      A    C  
ATOM   3061  CD1 LEU A 363      12.866 -14.436 -25.304  1.00 90.36      A    C  
ATOM   3062  CD2 LEU A 363      15.265 -14.865 -24.920  1.00 90.10      A    C  
ATOM   3063  N   ASP A 364      12.655 -15.807 -20.826  1.00 95.09      A    N  
ATOM   3064  CA  ASP A 364      12.225 -17.129 -20.359  1.00 94.77      A    C  
ATOM   3065  C   ASP A 364      10.801 -17.094 -19.795  1.00 94.72      A    C  
ATOM   3066  O   ASP A 364       9.997 -17.973 -20.117  1.00 93.87      A    O  
ATOM   3067  CB  ASP A 364      13.235 -17.675 -19.338  1.00 94.45      A    C  
ATOM   3068  CG  ASP A 364      14.558 -18.111 -19.960  1.00 93.62      A    C  
ATOM   3069  OD1 ASP A 364      14.681 -18.237 -21.203  1.00 90.71      A    O  
ATOM   3070  OD2 ASP A 364      15.523 -18.362 -19.200  1.00 91.00      A    O1-
ATOM   3071  N   ILE A 365      10.451 -16.038 -19.070  1.00 93.80      A    N  
ATOM   3072  CA  ILE A 365       9.070 -15.794 -18.615  1.00 93.53      A    C  
ATOM   3073  C   ILE A 365       8.133 -15.646 -19.820  1.00 93.90      A    C  
ATOM   3074  O   ILE A 365       7.111 -16.322 -19.881  1.00 93.66      A    O  
ATOM   3075  CB  ILE A 365       9.029 -14.559 -17.687  1.00 92.69      A    C  
ATOM   3076  CG1 ILE A 365       9.743 -14.878 -16.350  1.00 91.15      A    C  
ATOM   3077  CG2 ILE A 365       7.580 -14.123 -17.425  1.00 90.70      A    C  
ATOM   3078  CD1 ILE A 365      10.026 -13.654 -15.478  1.00 87.04      A    C  
ATOM   3079  N   TRP A 366       8.505 -14.842 -20.826  1.00 94.55      A    N  
ATOM   3080  CA  TRP A 366       7.715 -14.681 -22.044  1.00 95.14      A    C  
ATOM   3081  C   TRP A 366       7.509 -16.010 -22.784  1.00 95.35      A    C  
ATOM   3082  O   TRP A 366       6.400 -16.304 -23.241  1.00 94.93      A    O  
ATOM   3083  CB  TRP A 366       8.388 -13.640 -22.944  1.00 95.29      A    C  
ATOM   3084  CG  TRP A 366       7.661 -13.377 -24.224  1.00 95.18      A    C  
ATOM   3085  CD1 TRP A 366       6.705 -12.438 -24.420  1.00 93.36      A    C  
ATOM   3086  CD2 TRP A 366       7.800 -14.075 -25.506  1.00 94.39      A    C  
ATOM   3087  CE2 TRP A 366       6.881 -13.491 -26.423  1.00 94.20      A    C  
ATOM   3088  CE3 TRP A 366       8.606 -15.139 -25.962  1.00 93.92      A    C  
ATOM   3089  NE1 TRP A 366       6.245 -12.499 -25.719  1.00 93.32      A    N  
ATOM   3090  CZ2 TRP A 366       6.756 -13.953 -27.758  1.00 93.22      A    C  
ATOM   3091  CZ3 TRP A 366       8.479 -15.599 -27.289  1.00 91.54      A    C  
ATOM   3092  CH2 TRP A 366       7.567 -15.012 -28.168  1.00 91.87      A    C  
ATOM   3093  N   ARG A 367       8.528 -16.856 -22.867  1.00 95.26      A    N  
ATOM   3094  CA  ARG A 367       8.415 -18.208 -23.444  1.00 95.07      A    C  
ATOM   3095  C   ARG A 367       7.453 -19.093 -22.649  1.00 95.25      A    C  
ATOM   3096  O   ARG A 367       6.676 -19.826 -23.252  1.00 94.72      A    O  
ATOM   3097  CB  ARG A 367       9.801 -18.872 -23.519  1.00 94.61      A    C  
ATOM   3098  CG  ARG A 367      10.689 -18.321 -24.648  1.00 91.20      A    C  
ATOM   3099  CD  ARG A 367      12.105 -18.885 -24.490  1.00 88.83      A    C  
ATOM   3100  NE  ARG A 367      12.999 -18.544 -25.618  1.00 82.24      A    N  
ATOM   3101  CZ  ARG A 367      14.318 -18.701 -25.635  1.00 78.70      A    C  
ATOM   3102  NH1 ARG A 367      14.973 -19.152 -24.604  1.00 70.71      A    N1+
ATOM   3103  NH2 ARG A 367      14.995 -18.414 -26.698  1.00 70.65      A    N  
ATOM   3104  N   SER A 368       7.470 -19.008 -21.326  1.00 95.14      A    N  
ATOM   3105  CA  SER A 368       6.528 -19.718 -20.460  1.00 94.64      A    C  
ATOM   3106  C   SER A 368       5.082 -19.276 -20.719  1.00 95.26      A    C  
ATOM   3107  O   SER A 368       4.202 -20.119 -20.908  1.00 94.43      A    O  
ATOM   3108  CB  SER A 368       6.903 -19.493 -18.989  1.00 93.11      A    C  
ATOM   3109  OG  SER A 368       6.044 -20.229 -18.149  1.00 79.81      A    O  
ATOM   3110  N   TRP A 369       4.846 -17.971 -20.850  1.00 95.46      A    N  
ATOM   3111  CA  TRP A 369       3.532 -17.424 -21.180  1.00 95.56      A    C  
ATOM   3112  C   TRP A 369       3.058 -17.852 -22.570  1.00 96.17      A    C  
ATOM   3113  O   TRP A 369       1.899 -18.236 -22.731  1.00 95.70      A    O  
ATOM   3114  CB  TRP A 369       3.570 -15.896 -21.075  1.00 94.57      A    C  
ATOM   3115  CG  TRP A 369       3.808 -15.324 -19.708  1.00 93.30      A    C  
ATOM   3116  CD1 TRP A 369       4.071 -16.011 -18.578  1.00 89.82      A    C  
ATOM   3117  CD2 TRP A 369       3.816 -13.919 -19.334  1.00 90.93      A    C  
ATOM   3118  CE2 TRP A 369       4.094 -13.833 -17.945  1.00 89.80      A    C  
ATOM   3119  CE3 TRP A 369       3.605 -12.707 -20.041  1.00 88.63      A    C  
ATOM   3120  NE1 TRP A 369       4.244 -15.128 -17.519  1.00 88.63      A    N  
ATOM   3121  CZ2 TRP A 369       4.149 -12.591 -17.273  1.00 86.82      A    C  
ATOM   3122  CZ3 TRP A 369       3.667 -11.481 -19.369  1.00 85.53      A    C  
ATOM   3123  CH2 TRP A 369       3.937 -11.427 -18.003  1.00 85.43      A    C  
ATOM   3124  N   GLN A 370       3.949 -17.878 -23.562  1.00 95.91      A    N  
ATOM   3125  CA  GLN A 370       3.646 -18.409 -24.883  1.00 96.22      A    C  
ATOM   3126  C   GLN A 370       3.211 -19.887 -24.833  1.00 96.49      A    C  
ATOM   3127  O   GLN A 370       2.259 -20.251 -25.499  1.00 95.84      A    O  
ATOM   3128  CB  GLN A 370       4.866 -18.227 -25.800  1.00 95.70      A    C  
ATOM   3129  CG  GLN A 370       4.942 -16.811 -26.392  1.00 93.13      A    C  
ATOM   3130  CD  GLN A 370       3.909 -16.571 -27.499  1.00 95.28      A    C  
ATOM   3131  NE2 GLN A 370       3.658 -15.341 -27.872  1.00 88.13      A    N  
ATOM   3132  OE1 GLN A 370       3.340 -17.500 -28.048  1.00 87.43      A    O  
ATOM   3133  N   ASN A 371       3.834 -20.703 -24.010  1.00 96.20      A    N  
ATOM   3134  CA  ASN A 371       3.430 -22.108 -23.863  1.00 95.84      A    C  
ATOM   3135  C   ASN A 371       2.005 -22.244 -23.289  1.00 96.02      A    C  
ATOM   3136  O   ASN A 371       1.215 -23.035 -23.808  1.00 94.98      A    O  
ATOM   3137  CB  ASN A 371       4.446 -22.851 -22.988  1.00 95.11      A    C  
ATOM   3138  CG  ASN A 371       5.790 -23.065 -23.667  1.00 90.80      A    C  
ATOM   3139  ND2 ASN A 371       6.808 -23.356 -22.885  1.00 81.18      A    N  
ATOM   3140  OD1 ASN A 371       5.950 -23.016 -24.866  1.00 82.91      A    O  
ATOM   3141  N   ILE A 372       1.654 -21.436 -22.281  1.00 96.31      A    N  
ATOM   3142  CA  ILE A 372       0.294 -21.374 -21.723  1.00 96.14      A    C  
ATOM   3143  C   ILE A 372      -0.700 -20.933 -22.806  1.00 96.20      A    C  
ATOM   3144  O   ILE A 372      -1.743 -21.563 -23.001  1.00 95.32      A    O  
ATOM   3145  CB  ILE A 372       0.253 -20.425 -20.499  1.00 95.44      A    C  
ATOM   3146  CG1 ILE A 372       1.137 -20.959 -19.342  1.00 93.32      A    C  
ATOM   3147  CG2 ILE A 372      -1.191 -20.213 -20.005  1.00 93.02      A    C  
ATOM   3148  CD1 ILE A 372       1.398 -19.934 -18.226  1.00 87.80      A    C  
ATOM   3149  N   ALA A 373      -0.364 -19.877 -23.542  1.00 96.53      A    N  
ATOM   3150  CA  ALA A 373      -1.207 -19.328 -24.589  1.00 96.63      A    C  
ATOM   3151  C   ALA A 373      -1.432 -20.317 -25.743  1.00 96.51      A    C  
ATOM   3152  O   ALA A 373      -2.557 -20.449 -26.213  1.00 95.76      A    O  
ATOM   3153  CB  ALA A 373      -0.573 -18.027 -25.084  1.00 96.42      A    C  
ATOM   3154  N   VAL A 374      -0.399 -21.032 -26.187  1.00 96.64      A    N  
ATOM   3155  CA  VAL A 374      -0.483 -22.038 -27.253  1.00 96.21      A    C  
ATOM   3156  C   VAL A 374      -1.402 -23.192 -26.849  1.00 95.76      A    C  
ATOM   3157  O   VAL A 374      -2.272 -23.560 -27.630  1.00 94.19      A    O  
ATOM   3158  CB  VAL A 374       0.913 -22.549 -27.648  1.00 95.29      A    C  
ATOM   3159  CG1 VAL A 374       0.873 -23.808 -28.516  1.00 88.99      A    C  
ATOM   3160  CG2 VAL A 374       1.657 -21.479 -28.445  1.00 88.99      A    C  
ATOM   3161  N   GLN A 375      -1.269 -23.729 -25.646  1.00 95.04      A    N  
ATOM   3162  CA  GLN A 375      -2.165 -24.787 -25.171  1.00 93.86      A    C  
ATOM   3163  C   GLN A 375      -3.624 -24.334 -25.174  1.00 93.40      A    C  
ATOM   3164  O   GLN A 375      -4.505 -25.088 -25.596  1.00 91.36      A    O  
ATOM   3165  CB  GLN A 375      -1.779 -25.224 -23.752  1.00 92.35      A    C  
ATOM   3166  CG  GLN A 375      -0.607 -26.225 -23.756  1.00 83.01      A    C  
ATOM   3167  CD  GLN A 375      -0.300 -26.756 -22.355  1.00 76.00      A    C  
ATOM   3168  NE2 GLN A 375       0.468 -27.806 -22.244  1.00 63.64      A    N  
ATOM   3169  OE1 GLN A 375      -0.742 -26.245 -21.344  1.00 66.43      A    O  
ATOM   3170  N   LYS A 376      -3.881 -23.097 -24.743  1.00 94.35      A    N  
ATOM   3171  CA  LYS A 376      -5.239 -22.572 -24.714  1.00 93.55      A    C  
ATOM   3172  C   LYS A 376      -5.759 -22.210 -26.102  1.00 93.40      A    C  
ATOM   3173  O   LYS A 376      -6.942 -22.403 -26.360  1.00 92.02      A    O  
ATOM   3174  CB  LYS A 376      -5.335 -21.403 -23.717  1.00 92.10      A    C  
ATOM   3175  CG  LYS A 376      -6.775 -21.176 -23.243  1.00 85.19      A    C  
ATOM   3176  CD  LYS A 376      -7.334 -22.369 -22.445  1.00 82.54      A    C  
ATOM   3177  CE  LYS A 376      -8.787 -22.151 -22.065  1.00 78.26      A    C  
ATOM   3178  NZ  LYS A 376      -9.379 -23.326 -21.357  1.00 71.72      A    N1+
ATOM   3179  N   PHE A 377      -4.896 -21.763 -27.005  1.00 94.28      A    N  
ATOM   3180  CA  PHE A 377      -5.251 -21.498 -28.396  1.00 94.02      A    C  
ATOM   3181  C   PHE A 377      -5.805 -22.755 -29.074  1.00 92.99      A    C  
ATOM   3182  O   PHE A 377      -6.865 -22.677 -29.692  1.00 91.40      A    O  
ATOM   3183  CB  PHE A 377      -4.043 -20.954 -29.162  1.00 94.33      A    C  
ATOM   3184  CG  PHE A 377      -4.340 -20.631 -30.608  1.00 95.02      A    C  
ATOM   3185  CD1 PHE A 377      -4.244 -21.623 -31.603  1.00 93.81      A    C  
ATOM   3186  CD2 PHE A 377      -4.777 -19.342 -30.972  1.00 93.79      A    C  
ATOM   3187  CE1 PHE A 377      -4.586 -21.332 -32.934  1.00 93.45      A    C  
ATOM   3188  CE2 PHE A 377      -5.118 -19.046 -32.296  1.00 93.38      A    C  
ATOM   3189  CZ  PHE A 377      -5.027 -20.047 -33.270  1.00 94.00      A    C  
ATOM   3190  N   GLU A 378      -5.161 -23.907 -28.909  1.00 92.60      A    N  
ATOM   3191  CA  GLU A 378      -5.639 -25.160 -29.514  1.00 91.40      A    C  
ATOM   3192  C   GLU A 378      -7.029 -25.566 -28.994  1.00 90.93      A    C  
ATOM   3193  O   GLU A 378      -7.850 -26.080 -29.753  1.00 88.09      A    O  
ATOM   3194  CB  GLU A 378      -4.633 -26.295 -29.254  1.00 90.22      A    C  
ATOM   3195  CG  GLU A 378      -3.250 -26.106 -29.895  1.00 84.55      A    C  
ATOM   3196  CD  GLU A 378      -3.249 -25.996 -31.428  1.00 81.12      A    C  
ATOM   3197  OE1 GLU A 378      -2.258 -25.433 -31.959  1.00 72.21      A    O  
ATOM   3198  OE2 GLU A 378      -4.199 -26.482 -32.075  1.00 74.06      A    O1-
ATOM   3199  N   GLN A 379      -7.334 -25.299 -27.734  1.00 91.19      A    N  
ATOM   3200  CA  GLN A 379      -8.656 -25.550 -27.157  1.00 89.73      A    C  
ATOM   3201  C   GLN A 379      -9.715 -24.567 -27.671  1.00 88.97      A    C  
ATOM   3202  O   GLN A 379     -10.817 -24.986 -28.002  1.00 86.20      A    O  
ATOM   3203  CB  GLN A 379      -8.594 -25.471 -25.625  1.00 87.96      A    C  
ATOM   3204  CG  GLN A 379      -7.856 -26.665 -25.001  1.00 81.11      A    C  
ATOM   3205  CD  GLN A 379      -7.794 -26.583 -23.468  1.00 78.59      A    C  
ATOM   3206  NE2 GLN A 379      -7.417 -27.656 -22.805  1.00 69.27      A    N  
ATOM   3207  OE1 GLN A 379      -8.077 -25.565 -22.839  1.00 71.38      A    O  
ATOM   3208  N   LEU A 380      -9.398 -23.274 -27.731  1.00 90.49      A    N  
ATOM   3209  CA  LEU A 380     -10.349 -22.214 -28.085  1.00 89.66      A    C  
ATOM   3210  C   LEU A 380     -10.595 -22.105 -29.591  1.00 88.91      A    C  
ATOM   3211  O   LEU A 380     -11.698 -21.779 -30.006  1.00 86.04      A    O  
ATOM   3212  CB  LEU A 380      -9.845 -20.866 -27.548  1.00 88.63      A    C  
ATOM   3213  CG  LEU A 380      -9.823 -20.730 -26.018  1.00 86.66      A    C  
ATOM   3214  CD1 LEU A 380      -9.211 -19.370 -25.653  1.00 83.43      A    C  
ATOM   3215  CD2 LEU A 380     -11.214 -20.823 -25.393  1.00 83.05      A    C  
ATOM   3216  N   ALA A 381      -9.585 -22.366 -30.405  1.00 88.89      A    N  
ATOM   3217  CA  ALA A 381      -9.713 -22.281 -31.856  1.00 87.93      A    C  
ATOM   3218  C   ALA A 381     -10.643 -23.362 -32.412  1.00 86.59      A    C  
ATOM   3219  O   ALA A 381     -11.257 -23.156 -33.462  1.00 81.34      A    O  
ATOM   3220  CB  ALA A 381      -8.314 -22.367 -32.483  1.00 87.19      A    C  
ATOM   3221  N   ASN A 382     -10.765 -24.491 -31.745  1.00 85.39      A    N  
ATOM   3222  CA  ASN A 382     -11.672 -25.589 -32.084  1.00 84.55      A    C  
ATOM   3223  C   ASN A 382     -11.590 -26.002 -33.572  1.00 85.43      A    C  
ATOM   3224  O   ASN A 382     -12.593 -26.172 -34.258  1.00 79.27      A    O  
ATOM   3225  CB  ASN A 382     -13.072 -25.233 -31.561  1.00 79.59      A    C  
ATOM   3226  CG  ASN A 382     -13.867 -26.448 -31.112  1.00 72.76      A    C  
ATOM   3227  ND2 ASN A 382     -15.136 -26.248 -30.795  1.00 64.44      A    N  
ATOM   3228  OD1 ASN A 382     -13.378 -27.559 -31.010  1.00 65.14      A    O  
ATOM   3229  N   GLY A 383     -10.363 -26.090 -34.082  1.00 85.51      A    N  
ATOM   3230  CA  GLY A 383     -10.061 -26.399 -35.483  1.00 86.70      A    C  
ATOM   3231  C   GLY A 383      -9.993 -25.187 -36.424  1.00 88.72      A    C  
ATOM   3232  O   GLY A 383      -9.550 -25.346 -37.567  1.00 84.31      A    O  
ATOM   3233  N   ASN A 384     -10.370 -23.988 -35.980  1.00 89.56      A    N  
ATOM   3234  CA  ASN A 384     -10.155 -22.765 -36.739  1.00 90.26      A    C  
ATOM   3235  C   ASN A 384      -8.673 -22.391 -36.785  1.00 91.22      A    C  
ATOM   3236  O   ASN A 384      -7.889 -22.671 -35.876  1.00 89.23      A    O  
ATOM   3237  CB  ASN A 384     -11.014 -21.626 -36.168  1.00 87.52      A    C  
ATOM   3238  CG  ASN A 384     -12.490 -21.860 -36.381  1.00 84.02      A    C  
ATOM   3239  ND2 ASN A 384     -13.300 -21.682 -35.356  1.00 73.58      A    N  
ATOM   3240  OD1 ASN A 384     -12.929 -22.182 -37.473  1.00 75.19      A    O  
ATOM   3241  N   VAL A 385      -8.284 -21.695 -37.861  1.00 93.00      A    N  
ATOM   3242  CA  VAL A 385      -6.889 -21.284 -38.079  1.00 93.70      A    C  
ATOM   3243  C   VAL A 385      -6.543 -19.993 -37.333  1.00 94.74      A    C  
ATOM   3244  O   VAL A 385      -5.370 -19.706 -37.105  1.00 92.33      A    O  
ATOM   3245  CB  VAL A 385      -6.559 -21.126 -39.583  1.00 91.14      A    C  
ATOM   3246  CG1 VAL A 385      -5.104 -21.517 -39.852  1.00 78.60      A    C  
ATOM   3247  CG2 VAL A 385      -7.438 -21.986 -40.503  1.00 78.14      A    C  
ATOM   3248  N   SER A 386      -7.569 -19.218 -36.982  1.00 93.68      A    N  
ATOM   3249  CA  SER A 386      -7.419 -17.929 -36.308  1.00 93.77      A    C  
ATOM   3250  C   SER A 386      -8.533 -17.668 -35.301  1.00 93.53      A    C  
ATOM   3251  O   SER A 386      -9.630 -18.212 -35.402  1.00 91.67      A    O  
ATOM   3252  CB  SER A 386      -7.338 -16.797 -37.340  1.00 92.00      A    C  
ATOM   3253  OG  SER A 386      -8.539 -16.617 -38.065  1.00 85.27      A    O  
ATOM   3254  N   ILE A 387      -8.234 -16.803 -34.341  1.00 94.05      A    N  
ATOM   3255  CA  ILE A 387      -9.168 -16.258 -33.356  1.00 93.84      A    C  
ATOM   3256  C   ILE A 387      -9.101 -14.732 -33.466  1.00 94.26      A    C  
ATOM   3257  O   ILE A 387      -7.998 -14.184 -33.429  1.00 93.55      A    O  
ATOM   3258  CB  ILE A 387      -8.819 -16.746 -31.932  1.00 92.76      A    C  
ATOM   3259  CG1 ILE A 387      -8.874 -18.294 -31.837  1.00 90.13      A    C  
ATOM   3260  CG2 ILE A 387      -9.763 -16.113 -30.895  1.00 89.72      A    C  
ATOM   3261  CD1 ILE A 387      -8.403 -18.854 -30.496  1.00 87.15      A    C  
ATOM   3262  N   PRO A 388     -10.244 -14.023 -33.576  1.00 92.91      A    N  
ATOM   3263  CA  PRO A 388     -10.235 -12.561 -33.541  1.00 92.48      A    C  
ATOM   3264  C   PRO A 388      -9.545 -12.040 -32.275  1.00 92.91      A    C  
ATOM   3265  O   PRO A 388      -9.807 -12.532 -31.181  1.00 92.20      A    O  
ATOM   3266  CB  PRO A 388     -11.710 -12.142 -33.598  1.00 91.00      A    C  
ATOM   3267  CG  PRO A 388     -12.400 -13.333 -34.268  1.00 88.82      A    C  
ATOM   3268  CD  PRO A 388     -11.593 -14.530 -33.763  1.00 91.42      A    C  
ATOM   3269  N   LEU A 389      -8.670 -11.038 -32.399  1.00 93.22      A    N  
ATOM   3270  CA  LEU A 389      -7.889 -10.546 -31.266  1.00 93.61      A    C  
ATOM   3271  C   LEU A 389      -8.775 -10.029 -30.127  1.00 93.12      A    C  
ATOM   3272  O   LEU A 389      -8.455 -10.255 -28.968  1.00 92.36      A    O  
ATOM   3273  CB  LEU A 389      -6.892  -9.475 -31.745  1.00 93.90      A    C  
ATOM   3274  CG  LEU A 389      -6.005  -8.887 -30.618  1.00 93.84      A    C  
ATOM   3275  CD1 LEU A 389      -5.133  -9.938 -29.937  1.00 91.70      A    C  
ATOM   3276  CD2 LEU A 389      -5.084  -7.811 -31.180  1.00 91.61      A    C  
ATOM   3277  N   MET A 390      -9.912  -9.379 -30.435  1.00 92.51      A    N  
ATOM   3278  CA  MET A 390     -10.893  -8.959 -29.436  1.00 91.62      A    C  
ATOM   3279  C   MET A 390     -11.342 -10.128 -28.555  1.00 91.67      A    C  
ATOM   3280  O   MET A 390     -11.225 -10.042 -27.339  1.00 90.13      A    O  
ATOM   3281  CB  MET A 390     -12.123  -8.332 -30.108  1.00 89.72      A    C  
ATOM   3282  CG  MET A 390     -12.016  -6.812 -30.188  1.00 81.60      A    C  
ATOM   3283  SD  MET A 390     -11.937  -5.964 -28.589  1.00 79.51      A    S  
ATOM   3284  CE  MET A 390     -13.626  -6.173 -27.987  1.00 69.50      A    C  
ATOM   3285  N   LYS A 391     -11.772 -11.236 -29.164  1.00 91.91      A    N  
ATOM   3286  CA  LYS A 391     -12.223 -12.423 -28.425  1.00 91.00      A    C  
ATOM   3287  C   LYS A 391     -11.095 -13.046 -27.610  1.00 91.95      A    C  
ATOM   3288  O   LYS A 391     -11.299 -13.436 -26.466  1.00 90.74      A    O  
ATOM   3289  CB  LYS A 391     -12.820 -13.459 -29.382  1.00 89.02      A    C  
ATOM   3290  CG  LYS A 391     -14.151 -12.985 -29.989  1.00 80.49      A    C  
ATOM   3291  CD  LYS A 391     -14.865 -14.146 -30.687  1.00 74.22      A    C  
ATOM   3292  CE  LYS A 391     -16.247 -13.710 -31.137  1.00 65.26      A    C  
ATOM   3293  NZ  LYS A 391     -17.030 -14.845 -31.646  1.00 59.00      A    N1+
ATOM   3294  N   TRP A 392      -9.888 -13.084 -28.182  1.00 91.82      A    N  
ATOM   3295  CA  TRP A 392      -8.706 -13.580 -27.481  1.00 92.99      A    C  
ATOM   3296  C   TRP A 392      -8.405 -12.764 -26.221  1.00 93.55      A    C  
ATOM   3297  O   TRP A 392      -8.185 -13.331 -25.149  1.00 92.55      A    O  
ATOM   3298  CB  TRP A 392      -7.516 -13.569 -28.431  1.00 92.91      A    C  
ATOM   3299  CG  TRP A 392      -6.232 -14.032 -27.817  1.00 93.16      A    C  
ATOM   3300  CD1 TRP A 392      -5.228 -13.233 -27.377  1.00 91.35      A    C  
ATOM   3301  CD2 TRP A 392      -5.799 -15.407 -27.565  1.00 92.97      A    C  
ATOM   3302  CE2 TRP A 392      -4.494 -15.358 -26.995  1.00 92.73      A    C  
ATOM   3303  CE3 TRP A 392      -6.369 -16.670 -27.787  1.00 92.83      A    C  
ATOM   3304  NE1 TRP A 392      -4.193 -14.018 -26.896  1.00 91.89      A    N  
ATOM   3305  CZ2 TRP A 392      -3.776 -16.531 -26.662  1.00 92.39      A    C  
ATOM   3306  CZ3 TRP A 392      -5.661 -17.838 -27.456  1.00 90.92      A    C  
ATOM   3307  CH2 TRP A 392      -4.378 -17.766 -26.902  1.00 91.09      A    C  
ATOM   3308  N   VAL A 393      -8.415 -11.446 -26.321  1.00 93.28      A    N  
ATOM   3309  CA  VAL A 393      -8.177 -10.544 -25.191  1.00 93.24      A    C  
ATOM   3310  C   VAL A 393      -9.302 -10.661 -24.159  1.00 93.12      A    C  
ATOM   3311  O   VAL A 393      -9.013 -10.846 -22.976  1.00 92.62      A    O  
ATOM   3312  CB  VAL A 393      -7.995  -9.092 -25.680  1.00 92.88      A    C  
ATOM   3313  CG1 VAL A 393      -7.964  -8.087 -24.518  1.00 89.59      A    C  
ATOM   3314  CG2 VAL A 393      -6.668  -8.941 -26.439  1.00 89.96      A    C  
ATOM   3315  N   SER A 394     -10.560 -10.632 -24.589  1.00 92.51      A    N  
ATOM   3316  CA  SER A 394     -11.726 -10.767 -23.719  1.00 91.62      A    C  
ATOM   3317  C   SER A 394     -11.707 -12.084 -22.929  1.00 91.78      A    C  
ATOM   3318  O   SER A 394     -11.937 -12.072 -21.721  1.00 90.34      A    O  
ATOM   3319  CB  SER A 394     -13.014 -10.675 -24.541  1.00 90.01      A    C  
ATOM   3320  OG  SER A 394     -13.149  -9.386 -25.098  1.00 81.23      A    O  
ATOM   3321  N   TYR A 395     -11.329 -13.192 -23.567  1.00 91.97      A    N  
ATOM   3322  CA  TYR A 395     -11.186 -14.482 -22.895  1.00 92.06      A    C  
ATOM   3323  C   TYR A 395     -10.207 -14.405 -21.718  1.00 92.15      A    C  
ATOM   3324  O   TYR A 395     -10.545 -14.762 -20.595  1.00 91.56      A    O  
ATOM   3325  CB  TYR A 395     -10.743 -15.559 -23.897  1.00 91.59      A    C  
ATOM   3326  CG  TYR A 395     -10.518 -16.898 -23.225  1.00 91.38      A    C  
ATOM   3327  CD1 TYR A 395      -9.240 -17.252 -22.731  1.00 89.79      A    C  
ATOM   3328  CD2 TYR A 395     -11.618 -17.738 -22.947  1.00 89.89      A    C  
ATOM   3329  CE1 TYR A 395      -9.077 -18.390 -21.934  1.00 89.31      A    C  
ATOM   3330  CE2 TYR A 395     -11.465 -18.871 -22.148  1.00 88.70      A    C  
ATOM   3331  CZ  TYR A 395     -10.196 -19.181 -21.624  1.00 89.26      A    C  
ATOM   3332  OH  TYR A 395     -10.071 -20.227 -20.756  1.00 87.42      A    O  
ATOM   3333  N   TRP A 396      -8.998 -13.898 -21.948  1.00 93.20      A    N  
ATOM   3334  CA  TRP A 396      -7.975 -13.838 -20.906  1.00 93.56      A    C  
ATOM   3335  C   TRP A 396      -8.273 -12.826 -19.799  1.00 93.10      A    C  
ATOM   3336  O   TRP A 396      -7.811 -12.993 -18.675  1.00 91.76      A    O  
ATOM   3337  CB  TRP A 396      -6.620 -13.549 -21.543  1.00 93.70      A    C  
ATOM   3338  CG  TRP A 396      -6.040 -14.702 -22.308  1.00 94.07      A    C  
ATOM   3339  CD1 TRP A 396      -5.845 -14.751 -23.639  1.00 92.80      A    C  
ATOM   3340  CD2 TRP A 396      -5.563 -15.977 -21.777  1.00 94.14      A    C  
ATOM   3341  CE2 TRP A 396      -5.080 -16.747 -22.866  1.00 93.79      A    C  
ATOM   3342  CE3 TRP A 396      -5.494 -16.544 -20.485  1.00 93.93      A    C  
ATOM   3343  NE1 TRP A 396      -5.271 -15.964 -23.977  1.00 92.96      A    N  
ATOM   3344  CZ2 TRP A 396      -4.528 -18.029 -22.681  1.00 93.50      A    C  
ATOM   3345  CZ3 TRP A 396      -4.942 -17.828 -20.302  1.00 92.72      A    C  
ATOM   3346  CH2 TRP A 396      -4.462 -18.561 -21.396  1.00 92.65      A    C  
ATOM   3347  N   LEU A 397      -9.062 -11.784 -20.080  1.00 92.84      A    N  
ATOM   3348  CA  LEU A 397      -9.509 -10.832 -19.062  1.00 92.08      A    C  
ATOM   3349  C   LEU A 397     -10.636 -11.390 -18.190  1.00 91.23      A    C  
ATOM   3350  O   LEU A 397     -10.760 -11.009 -17.029  1.00 89.25      A    O  
ATOM   3351  CB  LEU A 397      -9.945  -9.522 -19.736  1.00 91.76      A    C  
ATOM   3352  CG  LEU A 397      -8.790  -8.707 -20.347  1.00 90.56      A    C  
ATOM   3353  CD1 LEU A 397      -9.371  -7.482 -21.050  1.00 87.11      A    C  
ATOM   3354  CD2 LEU A 397      -7.794  -8.219 -19.290  1.00 86.86      A    C  
ATOM   3355  N   ARG A 398     -11.457 -12.295 -18.735  1.00 91.19      A    N  
ATOM   3356  CA  ARG A 398     -12.505 -13.011 -17.999  1.00 89.73      A    C  
ATOM   3357  C   ARG A 398     -11.949 -14.200 -17.226  1.00 89.61      A    C  
ATOM   3358  O   ARG A 398     -12.329 -14.402 -16.080  1.00 87.50      A    O  
ATOM   3359  CB  ARG A 398     -13.610 -13.420 -18.980  1.00 88.28      A    C  
ATOM   3360  CG  ARG A 398     -14.865 -13.971 -18.284  1.00 81.19      A    C  
ATOM   3361  CD  ARG A 398     -16.035 -13.952 -19.265  1.00 76.58      A    C  
ATOM   3362  NE  ARG A 398     -17.249 -14.564 -18.714  1.00 68.90      A    N  
ATOM   3363  CZ  ARG A 398     -18.499 -14.356 -19.119  1.00 63.80      A    C  
ATOM   3364  NH1 ARG A 398     -18.802 -13.424 -19.970  1.00 56.43      A    N1+
ATOM   3365  NH2 ARG A 398     -19.446 -15.108 -18.687  1.00 56.72      A    N  
ATOM   3366  N   TYR A 399     -10.991 -14.902 -17.805  1.00 92.04      A    N  
ATOM   3367  CA  TYR A 399     -10.301 -16.057 -17.238  1.00 91.77      A    C  
ATOM   3368  C   TYR A 399      -8.789 -15.802 -17.138  1.00 92.27      A    C  
ATOM   3369  O   TYR A 399      -8.019 -16.294 -17.962  1.00 90.82      A    O  
ATOM   3370  CB  TYR A 399     -10.619 -17.297 -18.066  1.00 90.31      A    C  
ATOM   3371  CG  TYR A 399     -12.094 -17.593 -18.121  1.00 89.14      A    C  
ATOM   3372  CD1 TYR A 399     -12.750 -18.066 -16.971  1.00 84.65      A    C  
ATOM   3373  CD2 TYR A 399     -12.833 -17.363 -19.307  1.00 84.86      A    C  
ATOM   3374  CE1 TYR A 399     -14.125 -18.299 -16.982  1.00 83.07      A    C  
ATOM   3375  CE2 TYR A 399     -14.211 -17.599 -19.328  1.00 82.99      A    C  
ATOM   3376  CZ  TYR A 399     -14.850 -18.055 -18.159  1.00 84.19      A    C  
ATOM   3377  OH  TYR A 399     -16.193 -18.271 -18.144  1.00 80.92      A    O  
ATOM   3378  N   PRO A 400      -8.350 -15.009 -16.149  1.00 91.33      A    N  
ATOM   3379  CA  PRO A 400      -6.943 -14.674 -15.993  1.00 91.33      A    C  
ATOM   3380  C   PRO A 400      -6.072 -15.928 -15.819  1.00 92.34      A    C  
ATOM   3381  O   PRO A 400      -6.458 -16.839 -15.088  1.00 90.87      A    O  
ATOM   3382  CB  PRO A 400      -6.861 -13.757 -14.774  1.00 88.94      A    C  
ATOM   3383  CG  PRO A 400      -8.255 -13.152 -14.682  1.00 86.36      A    C  
ATOM   3384  CD  PRO A 400      -9.142 -14.298 -15.160  1.00 89.16      A    C  
ATOM   3385  N   PRO A 401      -4.886 -15.978 -16.433  1.00 92.26      A    N  
ATOM   3386  CA  PRO A 401      -3.994 -17.115 -16.275  1.00 92.20      A    C  
ATOM   3387  C   PRO A 401      -3.406 -17.164 -14.864  1.00 91.52      A    C  
ATOM   3388  O   PRO A 401      -3.110 -16.135 -14.260  1.00 88.20      A    O  
ATOM   3389  CB  PRO A 401      -2.920 -16.932 -17.343  1.00 91.11      A    C  
ATOM   3390  CG  PRO A 401      -2.830 -15.412 -17.478  1.00 90.42      A    C  
ATOM   3391  CD  PRO A 401      -4.272 -14.956 -17.262  1.00 92.16      A    C  
ATOM   3392  N   SER A 402      -3.141 -18.370 -14.374  1.00 92.08      A    N  
ATOM   3393  CA  SER A 402      -2.259 -18.565 -13.226  1.00 90.68      A    C  
ATOM   3394  C   SER A 402      -0.811 -18.513 -13.707  1.00 90.18      A    C  
ATOM   3395  O   SER A 402      -0.385 -19.363 -14.489  1.00 86.38      A    O  
ATOM   3396  CB  SER A 402      -2.560 -19.893 -12.536  1.00 87.95      A    C  
ATOM   3397  OG  SER A 402      -1.790 -19.997 -11.355  1.00 75.69      A    O  
ATOM   3398  N   LEU A 403      -0.069 -17.494 -13.264  1.00 88.91      A    N  
ATOM   3399  CA  LEU A 403       1.316 -17.267 -13.654  1.00 87.94      A    C  
ATOM   3400  C   LEU A 403       2.245 -17.679 -12.519  1.00 86.25      A    C  
ATOM   3401  O   LEU A 403       2.180 -17.112 -11.430  1.00 81.27      A    O  
ATOM   3402  CB  LEU A 403       1.519 -15.797 -14.065  1.00 86.18      A    C  
ATOM   3403  CG  LEU A 403       0.648 -15.317 -15.238  1.00 86.42      A    C  
ATOM   3404  CD1 LEU A 403       0.943 -13.849 -15.529  1.00 84.39      A    C  
ATOM   3405  CD2 LEU A 403       0.887 -16.114 -16.520  1.00 84.66      A    C  
ATOM   3406  N   ASP A 404       3.148 -18.624 -12.814  1.00 85.49      A    N  
ATOM   3407  CA  ASP A 404       4.257 -18.982 -11.938  1.00 83.76      A    C  
ATOM   3408  C   ASP A 404       5.564 -18.581 -12.627  1.00 84.18      A    C  
ATOM   3409  O   ASP A 404       6.140 -19.313 -13.432  1.00 77.66      A    O  
ATOM   3410  CB  ASP A 404       4.179 -20.466 -11.562  1.00 78.79      A    C  
ATOM   3411  CG  ASP A 404       5.170 -20.845 -10.445  1.00 71.44      A    C  
ATOM   3412  OD1 ASP A 404       5.672 -19.919  -9.766  1.00 63.69      A    O  
ATOM   3413  OD2 ASP A 404       5.386 -22.051 -10.261  1.00 64.43      A    O1-
ATOM   3414  N   ASN A 405       5.979 -17.338 -12.386  1.00 85.60      A    N  
ATOM   3415  CA  ASN A 405       7.113 -16.748 -13.078  1.00 84.85      A    C  
ATOM   3416  C   ASN A 405       8.434 -17.166 -12.424  1.00 85.00      A    C  
ATOM   3417  O   ASN A 405       8.623 -17.037 -11.221  1.00 82.11      A    O  
ATOM   3418  CB  ASN A 405       6.966 -15.215 -13.109  1.00 81.68      A    C  
ATOM   3419  CG  ASN A 405       5.874 -14.720 -14.043  1.00 80.74      A    C  
ATOM   3420  ND2 ASN A 405       5.463 -13.482 -13.883  1.00 74.76      A    N  
ATOM   3421  OD1 ASN A 405       5.417 -15.397 -14.951  1.00 76.95      A    O  
ATOM   3422  N   GLN A 406       9.386 -17.572 -13.249  1.00 84.46      A    N  
ATOM   3423  CA  GLN A 406      10.740 -17.890 -12.813  1.00 85.13      A    C  
ATOM   3424  C   GLN A 406      11.379 -16.699 -12.077  1.00 86.93      A    C  
ATOM   3425  O   GLN A 406      11.358 -15.564 -12.556  1.00 84.27      A    O  
ATOM   3426  CB  GLN A 406      11.578 -18.304 -14.036  1.00 81.21      A    C  
ATOM   3427  CG  GLN A 406      12.977 -18.795 -13.641  1.00 77.72      A    C  
ATOM   3428  CD  GLN A 406      13.853 -19.146 -14.835  1.00 73.05      A    C  
ATOM   3429  NE2 GLN A 406      14.676 -20.159 -14.728  1.00 64.17      A    N  
ATOM   3430  OE1 GLN A 406      13.830 -18.521 -15.872  1.00 67.43      A    O  
ATOM   3431  N   SER A 407      12.021 -16.977 -10.938  1.00 86.77      A    N  
ATOM   3432  CA  SER A 407      12.769 -15.962 -10.207  1.00 87.06      A    C  
ATOM   3433  C   SER A 407      14.194 -15.794 -10.750  1.00 88.43      A    C  
ATOM   3434  O   SER A 407      14.773 -16.678 -11.387  1.00 87.16      A    O  
ATOM   3435  CB  SER A 407      12.764 -16.276  -8.707  1.00 83.94      A    C  
ATOM   3436  OG  SER A 407      13.721 -17.263  -8.402  1.00 77.83      A    O  
ATOM   3437  N   ALA A 408      14.805 -14.642 -10.461  1.00 87.68      A    N  
ATOM   3438  CA  ALA A 408      16.204 -14.410 -10.818  1.00 88.51      A    C  
ATOM   3439  C   ALA A 408      17.155 -15.401 -10.119  1.00 90.00      A    C  
ATOM   3440  O   ALA A 408      18.186 -15.773 -10.688  1.00 89.17      A    O  
ATOM   3441  CB  ALA A 408      16.571 -12.968 -10.473  1.00 86.93      A    C  
ATOM   3442  N   THR A 409      16.831 -15.834  -8.902  1.00 89.20      A    N  
ATOM   3443  CA  THR A 409      17.608 -16.824  -8.161  1.00 89.32      A    C  
ATOM   3444  C   THR A 409      17.551 -18.201  -8.807  1.00 90.53      A    C  
ATOM   3445  O   THR A 409      18.583 -18.863  -8.842  1.00 88.99      A    O  
ATOM   3446  CB  THR A 409      17.155 -16.936  -6.695  1.00 87.41      A    C  
ATOM   3447  CG2 THR A 409      17.808 -15.841  -5.857  1.00 74.68      A    C  
ATOM   3448  OG1 THR A 409      15.765 -16.740  -6.554  1.00 77.56      A    O  
ATOM   3449  N   ASP A 410      16.409 -18.591  -9.369  1.00 89.92      A    N  
ATOM   3450  CA  ASP A 410      16.279 -19.872 -10.064  1.00 89.82      A    C  
ATOM   3451  C   ASP A 410      17.139 -19.884 -11.333  1.00 91.19      A    C  
ATOM   3452  O   ASP A 410      17.973 -20.776 -11.508  1.00 89.83      A    O  
ATOM   3453  CB  ASP A 410      14.805 -20.159 -10.409  1.00 87.59      A    C  
ATOM   3454  CG  ASP A 410      13.918 -20.165  -9.172  1.00 82.55      A    C  
ATOM   3455  OD1 ASP A 410      14.373 -20.679  -8.130  1.00 76.75      A    O  
ATOM   3456  OD2 ASP A 410      12.842 -19.545  -9.261  1.00 76.66      A    O1-
ATOM   3457  N   LEU A 411      17.041 -18.835 -12.148  1.00 91.58      A    N  
ATOM   3458  CA  LEU A 411      17.843 -18.689 -13.368  1.00 92.71      A    C  
ATOM   3459  C   LEU A 411      19.353 -18.687 -13.074  1.00 93.53      A    C  
ATOM   3460  O   LEU A 411      20.136 -19.273 -13.820  1.00 92.60      A    O  
ATOM   3461  CB  LEU A 411      17.433 -17.376 -14.072  1.00 92.34      A    C  
ATOM   3462  CG  LEU A 411      18.243 -17.086 -15.355  1.00 92.38      A    C  
ATOM   3463  CD1 LEU A 411      17.972 -18.101 -16.458  1.00 89.95      A    C  
ATOM   3464  CD2 LEU A 411      17.917 -15.691 -15.882  1.00 89.63      A    C  
ATOM   3465  N   LEU A 412      19.764 -18.002 -12.008  1.00 94.00      A    N  
ATOM   3466  CA  LEU A 412      21.170 -17.777 -11.699  1.00 94.68      A    C  
ATOM   3467  C   LEU A 412      21.777 -18.832 -10.769  1.00 95.02      A    C  
ATOM   3468  O   LEU A 412      22.985 -18.795 -10.544  1.00 93.82      A    O  
ATOM   3469  CB  LEU A 412      21.336 -16.359 -11.117  1.00 93.84      A    C  
ATOM   3470  CG  LEU A 412      20.996 -15.229 -12.099  1.00 93.34      A    C  
ATOM   3471  CD1 LEU A 412      21.014 -13.900 -11.347  1.00 90.61      A    C  
ATOM   3472  CD2 LEU A 412      22.002 -15.154 -13.252  1.00 90.59      A    C  
ATOM   3473  N   SER A 413      20.975 -19.761 -10.255  1.00 94.80      A    N  
ATOM   3474  CA  SER A 413      21.396 -20.739  -9.241  1.00 94.37      A    C  
ATOM   3475  C   SER A 413      22.761 -21.414  -9.497  1.00 94.96      A    C  
ATOM   3476  O   SER A 413      23.556 -21.496  -8.551  1.00 93.32      A    O  
ATOM   3477  CB  SER A 413      20.297 -21.781  -9.001  1.00 91.86      A    C  
ATOM   3478  OG  SER A 413      20.103 -22.600 -10.131  1.00 78.85      A    O  
ATOM   3479  N   PRO A 414      23.146 -21.800 -10.741  1.00 95.88      A    N  
ATOM   3480  CA  PRO A 414      24.442 -22.432 -10.997  1.00 95.64      A    C  
ATOM   3481  C   PRO A 414      25.639 -21.485 -10.865  1.00 95.99      A    C  
ATOM   3482  O   PRO A 414      26.784 -21.942 -10.822  1.00 93.80      A    O  
ATOM   3483  CB  PRO A 414      24.347 -22.980 -12.429  1.00 94.31      A    C  
ATOM   3484  CG  PRO A 414      22.859 -22.987 -12.745  1.00 92.25      A    C  
ATOM   3485  CD  PRO A 414      22.355 -21.792 -11.957  1.00 94.71      A    C  
ATOM   3486  N   TRP A 415      25.409 -20.173 -10.848  1.00 96.59      A    N  
ATOM   3487  CA  TRP A 415      26.459 -19.144 -10.898  1.00 96.62      A    C  
ATOM   3488  C   TRP A 415      26.426 -18.174  -9.711  1.00 96.73      A    C  
ATOM   3489  O   TRP A 415      27.189 -17.200  -9.699  1.00 95.21      A    O  
ATOM   3490  CB  TRP A 415      26.383 -18.394 -12.232  1.00 96.32      A    C  
ATOM   3491  CG  TRP A 415      26.383 -19.281 -13.435  1.00 96.09      A    C  
ATOM   3492  CD1 TRP A 415      27.420 -20.037 -13.860  1.00 92.33      A    C  
ATOM   3493  CD2 TRP A 415      25.273 -19.554 -14.346  1.00 94.86      A    C  
ATOM   3494  CE2 TRP A 415      25.716 -20.508 -15.296  1.00 94.27      A    C  
ATOM   3495  CE3 TRP A 415      23.935 -19.091 -14.432  1.00 93.44      A    C  
ATOM   3496  NE1 TRP A 415      27.022 -20.770 -14.974  1.00 92.34      A    N  
ATOM   3497  CZ2 TRP A 415      24.859 -21.005 -16.309  1.00 93.05      A    C  
ATOM   3498  CZ3 TRP A 415      23.087 -19.583 -15.443  1.00 89.57      A    C  
ATOM   3499  CH2 TRP A 415      23.544 -20.531 -16.362  1.00 90.43      A    C  
ATOM   3500  N   LEU A 416      25.581 -18.432  -8.722  1.00 96.64      A    N  
ATOM   3501  CA  LEU A 416      25.524 -17.650  -7.493  1.00 96.22      A    C  
ATOM   3502  C   LEU A 416      26.553 -18.171  -6.489  1.00 96.10      A    C  
ATOM   3503  O   LEU A 416      26.610 -19.352  -6.167  1.00 94.19      A    O  
ATOM   3504  CB  LEU A 416      24.099 -17.679  -6.919  1.00 94.75      A    C  
ATOM   3505  CG  LEU A 416      23.068 -16.898  -7.752  1.00 92.83      A    C  
ATOM   3506  CD1 LEU A 416      21.673 -17.073  -7.141  1.00 89.13      A    C  
ATOM   3507  CD2 LEU A 416      23.382 -15.401  -7.812  1.00 89.20      A    C  
ATOM   3508  N   VAL A 417      27.342 -17.249  -5.969  1.00 96.52      A    N  
ATOM   3509  CA  VAL A 417      28.325 -17.520  -4.911  1.00 96.28      A    C  
ATOM   3510  C   VAL A 417      27.970 -16.676  -3.697  1.00 96.41      A    C  
ATOM   3511  O   VAL A 417      27.954 -15.449  -3.782  1.00 94.83      A    O  
ATOM   3512  CB  VAL A 417      29.767 -17.254  -5.381  1.00 94.29      A    C  
ATOM   3513  CG1 VAL A 417      30.779 -17.635  -4.303  1.00 87.36      A    C  
ATOM   3514  CG2 VAL A 417      30.104 -18.059  -6.642  1.00 87.30      A    C  
ATOM   3515  N   ASP A 418      27.731 -17.322  -2.562  1.00 94.92      A    N  
ATOM   3516  CA  ASP A 418      27.479 -16.603  -1.315  1.00 94.01      A    C  
ATOM   3517  C   ASP A 418      28.770 -15.939  -0.808  1.00 93.54      A    C  
ATOM   3518  O   ASP A 418      29.803 -16.593  -0.637  1.00 89.25      A    O  
ATOM   3519  CB  ASP A 418      26.868 -17.562  -0.282  1.00 91.33      A    C  
ATOM   3520  CG  ASP A 418      26.084 -16.854   0.820  1.00 87.36      A    C  
ATOM   3521  OD1 ASP A 418      26.306 -15.657   1.113  1.00 79.78      A    O  
ATOM   3522  OD2 ASP A 418      25.184 -17.486   1.411  1.00 78.07      A    O1-
ATOM   3523  N   ARG A 419      28.726 -14.616  -0.601  1.00 92.58      A    N  
ATOM   3524  CA  ARG A 419      29.858 -13.816  -0.123  1.00 90.78      A    C  
ATOM   3525  C   ARG A 419      29.381 -12.778   0.887  1.00 88.95      A    C  
ATOM   3526  O   ARG A 419      28.695 -11.840   0.511  1.00 77.67      A    O  
ATOM   3527  CB  ARG A 419      30.557 -13.109  -1.288  1.00 87.42      A    C  
ATOM   3528  CG  ARG A 419      31.416 -14.050  -2.128  1.00 82.78      A    C  
ATOM   3529  CD  ARG A 419      32.294 -13.228  -3.071  1.00 78.67      A    C  
ATOM   3530  NE  ARG A 419      33.259 -14.078  -3.798  1.00 73.97      A    N  
ATOM   3531  CZ  ARG A 419      34.322 -13.652  -4.469  1.00 69.69      A    C  
ATOM   3532  NH1 ARG A 419      34.582 -12.380  -4.590  1.00 60.87      A    N1+
ATOM   3533  NH2 ARG A 419      35.126 -14.503  -5.018  1.00 63.28      A    N  
ATOM   3534  N   ASN A 420      29.820 -12.897   2.136  1.00 86.79      A    N  
ATOM   3535  CA  ASN A 420      29.658 -11.871   3.173  1.00 84.94      A    C  
ATOM   3536  C   ASN A 420      28.251 -11.237   3.243  1.00 84.85      A    C  
ATOM   3537  O   ASN A 420      28.101 -10.028   3.361  1.00 76.03      A    O  
ATOM   3538  CB  ASN A 420      30.792 -10.823   3.056  1.00 79.51      A    C  
ATOM   3539  CG  ASN A 420      32.145 -11.345   3.502  1.00 72.36      A    C  
ATOM   3540  ND2 ASN A 420      33.174 -10.541   3.356  1.00 63.09      A    N  
ATOM   3541  OD1 ASN A 420      32.301 -12.443   3.996  1.00 63.90      A    O  
ATOM   3542  N   GLY A 421      27.205 -12.058   3.154  1.00 89.34      A    N  
ATOM   3543  CA  GLY A 421      25.819 -11.606   3.298  1.00 90.50      A    C  
ATOM   3544  C   GLY A 421      25.105 -11.194   2.006  1.00 93.72      A    C  
ATOM   3545  O   GLY A 421      23.923 -10.863   2.075  1.00 91.08      A    O  
ATOM   3546  N   TYR A 422      25.766 -11.259   0.842  1.00 95.09      A    N  
ATOM   3547  CA  TYR A 422      25.145 -11.083  -0.472  1.00 96.18      A    C  
ATOM   3548  C   TYR A 422      25.508 -12.230  -1.424  1.00 96.49      A    C  
ATOM   3549  O   TYR A 422      26.455 -12.977  -1.180  1.00 95.43      A    O  
ATOM   3550  CB  TYR A 422      25.519  -9.711  -1.061  1.00 95.92      A    C  
ATOM   3551  CG  TYR A 422      26.962  -9.577  -1.499  1.00 96.23      A    C  
ATOM   3552  CD1 TYR A 422      27.955  -9.170  -0.584  1.00 94.42      A    C  
ATOM   3553  CD2 TYR A 422      27.324  -9.847  -2.834  1.00 94.51      A    C  
ATOM   3554  CE1 TYR A 422      29.290  -9.034  -0.998  1.00 93.75      A    C  
ATOM   3555  CE2 TYR A 422      28.660  -9.723  -3.257  1.00 93.87      A    C  
ATOM   3556  CZ  TYR A 422      29.634  -9.314  -2.335  1.00 93.96      A    C  
ATOM   3557  OH  TYR A 422      30.949  -9.190  -2.748  1.00 92.31      A    O  
ATOM   3558  N   LEU A 423      24.754 -12.371  -2.512  1.00 96.61      A    N  
ATOM   3559  CA  LEU A 423      25.021 -13.331  -3.572  1.00 96.36      A    C  
ATOM   3560  C   LEU A 423      25.774 -12.627  -4.699  1.00 96.78      A    C  
ATOM   3561  O   LEU A 423      25.316 -11.628  -5.250  1.00 96.00      A    O  
ATOM   3562  CB  LEU A 423      23.696 -13.950  -4.052  1.00 95.43      A    C  
ATOM   3563  CG  LEU A 423      22.900 -14.698  -2.972  1.00 93.80      A    C  
ATOM   3564  CD1 LEU A 423      21.567 -15.183  -3.537  1.00 90.35      A    C  
ATOM   3565  CD2 LEU A 423      23.663 -15.908  -2.432  1.00 90.02      A    C  
ATOM   3566  N   SER A 424      26.950 -13.134  -5.050  1.00 97.26      A    N  
ATOM   3567  CA  SER A 424      27.752 -12.637  -6.166  1.00 97.32      A    C  
ATOM   3568  C   SER A 424      27.553 -13.522  -7.390  1.00 97.47      A    C  
ATOM   3569  O   SER A 424      27.716 -14.740  -7.298  1.00 96.02      A    O  
ATOM   3570  CB  SER A 424      29.228 -12.595  -5.771  1.00 96.10      A    C  
ATOM   3571  OG  SER A 424      30.028 -12.046  -6.798  1.00 84.42      A    O  
ATOM   3572  N   ILE A 425      27.258 -12.917  -8.525  1.00 96.83      A    N  
ATOM   3573  CA  ILE A 425      27.128 -13.608  -9.808  1.00 96.42      A    C  
ATOM   3574  C   ILE A 425      28.508 -13.758 -10.454  1.00 96.30      A    C  
ATOM   3575  O   ILE A 425      29.265 -12.792 -10.563  1.00 94.64      A    O  
ATOM   3576  CB  ILE A 425      26.153 -12.867 -10.746  1.00 94.76      A    C  
ATOM   3577  CG1 ILE A 425      24.776 -12.623 -10.097  1.00 86.23      A    C  
ATOM   3578  CG2 ILE A 425      25.974 -13.667 -12.049  1.00 86.10      A    C  
ATOM   3579  CD1 ILE A 425      23.973 -11.545 -10.823  1.00 83.46      A    C  
ATOM   3580  N   LYS A 426      28.804 -14.961 -10.942  1.00 94.66      A    N  
ATOM   3581  CA  LYS A 426      29.949 -15.241 -11.813  1.00 93.31      A    C  
ATOM   3582  C   LYS A 426      29.492 -16.013 -13.044  1.00 94.25      A    C  
ATOM   3583  O   LYS A 426      29.522 -17.243 -13.063  1.00 91.30      A    O  
ATOM   3584  CB  LYS A 426      31.030 -16.009 -11.047  1.00 89.53      A    C  
ATOM   3585  CG  LYS A 426      31.856 -15.101 -10.134  1.00 76.99      A    C  
ATOM   3586  CD  LYS A 426      33.046 -15.903  -9.611  1.00 69.27      A    C  
ATOM   3587  CE  LYS A 426      34.015 -15.007  -8.844  1.00 58.31      A    C  
ATOM   3588  NZ  LYS A 426      35.259 -15.745  -8.521  1.00 50.96      A    N1+
ATOM   3589  N   LEU A 427      29.107 -15.286 -14.084  1.00 94.49      A    N  
ATOM   3590  CA  LEU A 427      28.708 -15.880 -15.359  1.00 94.88      A    C  
ATOM   3591  C   LEU A 427      29.930 -16.190 -16.223  1.00 95.69      A    C  
ATOM   3592  O   LEU A 427      30.744 -15.305 -16.479  1.00 94.23      A    O  
ATOM   3593  CB  LEU A 427      27.744 -14.942 -16.097  1.00 92.76      A    C  
ATOM   3594  CG  LEU A 427      26.353 -14.844 -15.453  1.00 90.34      A    C  
ATOM   3595  CD1 LEU A 427      25.557 -13.742 -16.157  1.00 84.84      A    C  
ATOM   3596  CD2 LEU A 427      25.554 -16.141 -15.587  1.00 84.71      A    C  
ATOM   3597  N   PRO A 428      30.046 -17.426 -16.743  1.00 96.49      A    N  
ATOM   3598  CA  PRO A 428      31.051 -17.742 -17.755  1.00 96.57      A    C  
ATOM   3599  C   PRO A 428      30.774 -17.016 -19.078  1.00 96.98      A    C  
ATOM   3600  O   PRO A 428      29.633 -16.918 -19.514  1.00 95.91      A    O  
ATOM   3601  CB  PRO A 428      30.985 -19.264 -17.940  1.00 95.34      A    C  
ATOM   3602  CG  PRO A 428      30.246 -19.770 -16.701  1.00 93.38      A    C  
ATOM   3603  CD  PRO A 428      29.324 -18.611 -16.347  1.00 95.61      A    C  
ATOM   3604  N   ASP A 429      31.833 -16.643 -19.813  1.00 96.26      A    N  
ATOM   3605  CA  ASP A 429      31.709 -15.999 -21.136  1.00 96.04      A    C  
ATOM   3606  C   ASP A 429      30.884 -16.798 -22.149  1.00 96.52      A    C  
ATOM   3607  O   ASP A 429      30.267 -16.237 -23.062  1.00 95.11      A    O  
ATOM   3608  CB  ASP A 429      33.098 -15.824 -21.760  1.00 94.22      A    C  
ATOM   3609  CG  ASP A 429      33.958 -14.759 -21.100  1.00 83.98      A    C  
ATOM   3610  OD1 ASP A 429      33.389 -13.915 -20.375  1.00 76.05      A    O  
ATOM   3611  OD2 ASP A 429      35.184 -14.811 -21.357  1.00 73.69      A    O1-
ATOM   3612  N   ARG A 430      30.874 -18.120 -22.023  1.00 96.86      A    N  
ATOM   3613  CA  ARG A 430      30.059 -18.995 -22.866  1.00 96.91      A    C  
ATOM   3614  C   ARG A 430      28.567 -18.734 -22.651  1.00 97.21      A    C  
ATOM   3615  O   ARG A 430      27.835 -18.668 -23.633  1.00 95.81      A    O  
ATOM   3616  CB  ARG A 430      30.428 -20.462 -22.600  1.00 95.74      A    C  
ATOM   3617  CG  ARG A 430      29.595 -21.425 -23.474  1.00 85.71      A    C  
ATOM   3618  CD  ARG A 430      29.953 -22.884 -23.200  1.00 82.82      A    C  
ATOM   3619  NE  ARG A 430      29.042 -23.798 -23.909  1.00 70.80      A    N  
ATOM   3620  CZ  ARG A 430      29.034 -25.123 -23.847  1.00 62.87      A    C  
ATOM   3621  NH1 ARG A 430      29.915 -25.769 -23.138  1.00 54.30      A    N1+
ATOM   3622  NH2 ARG A 430      28.138 -25.806 -24.497  1.00 55.95      A    N  
ATOM   3623  N   VAL A 431      28.144 -18.556 -21.406  1.00 97.37      A    N  
ATOM   3624  CA  VAL A 431      26.745 -18.293 -21.037  1.00 97.29      A    C  
ATOM   3625  C   VAL A 431      26.341 -16.898 -21.507  1.00 97.34      A    C  
ATOM   3626  O   VAL A 431      25.321 -16.765 -22.179  1.00 96.45      A    O  
ATOM   3627  CB  VAL A 431      26.531 -18.451 -19.522  1.00 96.40      A    C  
ATOM   3628  CG1 VAL A 431      25.091 -18.150 -19.117  1.00 93.37      A    C  
ATOM   3629  CG2 VAL A 431      26.858 -19.888 -19.091  1.00 93.70      A    C  
ATOM   3630  N   ILE A 432      27.181 -15.890 -21.282  1.00 97.30      A    N  
ATOM   3631  CA  ILE A 432      26.964 -14.522 -21.757  1.00 97.05      A    C  
ATOM   3632  C   ILE A 432      26.763 -14.494 -23.277  1.00 96.96      A    C  
ATOM   3633  O   ILE A 432      25.818 -13.888 -23.777  1.00 96.18      A    O  
ATOM   3634  CB  ILE A 432      28.143 -13.619 -21.338  1.00 96.13      A    C  
ATOM   3635  CG1 ILE A 432      28.221 -13.490 -19.801  1.00 92.83      A    C  
ATOM   3636  CG2 ILE A 432      28.043 -12.222 -21.981  1.00 92.76      A    C  
ATOM   3637  CD1 ILE A 432      29.547 -12.908 -19.297  1.00 82.91      A    C  
ATOM   3638  N   ARG A 433      27.624 -15.184 -24.040  1.00 96.75      A    N  
ATOM   3639  CA  ARG A 433      27.497 -15.278 -25.503  1.00 96.47      A    C  
ATOM   3640  C   ARG A 433      26.224 -16.004 -25.936  1.00 96.28      A    C  
ATOM   3641  O   ARG A 433      25.621 -15.583 -26.911  1.00 95.05      A    O  
ATOM   3642  CB  ARG A 433      28.744 -15.935 -26.104  1.00 95.41      A    C  
ATOM   3643  CG  ARG A 433      29.873 -14.917 -26.281  1.00 86.16      A    C  
ATOM   3644  CD  ARG A 433      31.096 -15.536 -26.964  1.00 83.78      A    C  
ATOM   3645  NE  ARG A 433      32.105 -15.998 -25.993  1.00 72.37      A    N  
ATOM   3646  CZ  ARG A 433      33.305 -16.470 -26.285  1.00 65.00      A    C  
ATOM   3647  NH1 ARG A 433      33.690 -16.674 -27.527  1.00 56.50      A    N1+
ATOM   3648  NH2 ARG A 433      34.162 -16.726 -25.331  1.00 56.91      A    N  
ATOM   3649  N   SER A 434      25.829 -17.062 -25.236  1.00 97.02      A    N  
ATOM   3650  CA  SER A 434      24.601 -17.808 -25.517  1.00 96.83      A    C  
ATOM   3651  C   SER A 434      23.364 -16.930 -25.312  1.00 96.89      A    C  
ATOM   3652  O   SER A 434      22.590 -16.742 -26.240  1.00 95.72      A    O  
ATOM   3653  CB  SER A 434      24.499 -19.039 -24.618  1.00 96.13      A    C  
ATOM   3654  OG  SER A 434      23.516 -19.925 -25.093  1.00 85.07      A    O  
ATOM   3655  N   TRP A 435      23.255 -16.301 -24.142  1.00 97.22      A    N  
ATOM   3656  CA  TRP A 435      22.108 -15.450 -23.805  1.00 97.12      A    C  
ATOM   3657  C   TRP A 435      22.006 -14.233 -24.719  1.00 96.86      A    C  
ATOM   3658  O   TRP A 435      20.920 -13.905 -25.187  1.00 95.72      A    O  
ATOM   3659  CB  TRP A 435      22.211 -15.023 -22.339  1.00 96.97      A    C  
ATOM   3660  CG  TRP A 435      22.022 -16.118 -21.336  1.00 96.97      A    C  
ATOM   3661  CD1 TRP A 435      21.750 -17.423 -21.587  1.00 95.48      A    C  
ATOM   3662  CD2 TRP A 435      22.047 -15.989 -19.883  1.00 96.48      A    C  
ATOM   3663  CE2 TRP A 435      21.759 -17.259 -19.321  1.00 96.08      A    C  
ATOM   3664  CE3 TRP A 435      22.269 -14.908 -18.998  1.00 96.10      A    C  
ATOM   3665  NE1 TRP A 435      21.597 -18.110 -20.391  1.00 95.38      A    N  
ATOM   3666  CZ2 TRP A 435      21.673 -17.461 -17.929  1.00 95.25      A    C  
ATOM   3667  CZ3 TRP A 435      22.182 -15.114 -17.604  1.00 94.47      A    C  
ATOM   3668  CH2 TRP A 435      21.881 -16.372 -17.084  1.00 94.44      A    C  
ATOM   3669  N   ARG A 436      23.134 -13.615 -25.080  1.00 96.56      A    N  
ATOM   3670  CA  ARG A 436      23.153 -12.529 -26.061  1.00 96.02      A    C  
ATOM   3671  C   ARG A 436      22.622 -12.970 -27.429  1.00 95.76      A    C  
ATOM   3672  O   ARG A 436      22.013 -12.164 -28.119  1.00 94.09      A    O  
ATOM   3673  CB  ARG A 436      24.573 -11.964 -26.158  1.00 95.03      A    C  
ATOM   3674  CG  ARG A 436      24.613 -10.645 -26.949  1.00 88.11      A    C  
ATOM   3675  CD  ARG A 436      26.038 -10.093 -27.051  1.00 88.60      A    C  
ATOM   3676  NE  ARG A 436      26.567  -9.684 -25.738  1.00 84.61      A    N  
ATOM   3677  CZ  ARG A 436      27.776  -9.897 -25.241  1.00 84.72      A    C  
ATOM   3678  NH1 ARG A 436      28.694 -10.538 -25.896  1.00 72.48      A    N1+
ATOM   3679  NH2 ARG A 436      28.073  -9.462 -24.056  1.00 75.91      A    N  
ATOM   3680  N   LYS A 437      22.840 -14.219 -27.834  1.00 95.92      A    N  
ATOM   3681  CA  LYS A 437      22.272 -14.789 -29.055  1.00 95.24      A    C  
ATOM   3682  C   LYS A 437      20.774 -15.020 -28.927  1.00 95.06      A    C  
ATOM   3683  O   LYS A 437      20.041 -14.712 -29.855  1.00 93.22      A    O  
ATOM   3684  CB  LYS A 437      22.992 -16.087 -29.442  1.00 93.79      A    C  
ATOM   3685  CG  LYS A 437      23.695 -15.972 -30.793  1.00 83.26      A    C  
ATOM   3686  CD  LYS A 437      24.288 -17.318 -31.182  1.00 79.46      A    C  
ATOM   3687  CE  LYS A 437      24.921 -17.237 -32.567  1.00 66.98      A    C  
ATOM   3688  NZ  LYS A 437      25.313 -18.589 -33.080  1.00 59.30      A    N1+
ATOM   3689  N   GLU A 438      20.305 -15.514 -27.788  1.00 95.74      A    N  
ATOM   3690  CA  GLU A 438      18.886 -15.787 -27.543  1.00 95.46      A    C  
ATOM   3691  C   GLU A 438      18.028 -14.515 -27.572  1.00 95.34      A    C  
ATOM   3692  O   GLU A 438      16.973 -14.511 -28.191  1.00 93.69      A    O  
ATOM   3693  CB  GLU A 438      18.712 -16.490 -26.193  1.00 94.57      A    C  
ATOM   3694  CG  GLU A 438      19.203 -17.941 -26.204  1.00 91.20      A    C  
ATOM   3695  CD  GLU A 438      18.976 -18.569 -24.820  1.00 91.27      A    C  
ATOM   3696  OE1 GLU A 438      19.973 -18.969 -24.179  1.00 84.54      A    O  
ATOM   3697  OE2 GLU A 438      17.821 -18.588 -24.365  1.00 87.38      A    O1-
ATOM   3698  N   ILE A 439      18.503 -13.423 -26.985  1.00 95.80      A    N  
ATOM   3699  CA  ILE A 439      17.752 -12.164 -26.954  1.00 95.53      A    C  
ATOM   3700  C   ILE A 439      17.707 -11.434 -28.308  1.00 95.12      A    C  
ATOM   3701  O   ILE A 439      17.015 -10.443 -28.437  1.00 93.12      A    O  
ATOM   3702  CB  ILE A 439      18.236 -11.213 -25.827  1.00 94.90      A    C  
ATOM   3703  CG1 ILE A 439      19.636 -10.652 -26.100  1.00 91.31      A    C  
ATOM   3704  CG2 ILE A 439      18.148 -11.904 -24.456  1.00 89.91      A    C  
ATOM   3705  CD1 ILE A 439      19.976  -9.423 -25.254  1.00 89.51      A    C  
ATOM   3706  N   ASN A 440      18.446 -11.909 -29.335  1.00 94.53      A    N  
ATOM   3707  CA  ASN A 440      18.477 -11.279 -30.661  1.00 93.53      A    C  
ATOM   3708  C   ASN A 440      17.138 -11.356 -31.408  1.00 93.48      A    C  
ATOM   3709  O   ASN A 440      16.966 -10.605 -32.362  1.00 90.62      A    O  
ATOM   3710  CB  ASN A 440      19.557 -11.927 -31.534  1.00 91.29      A    C  
ATOM   3711  CG  ASN A 440      20.976 -11.515 -31.218  1.00 89.40      A    C  
ATOM   3712  ND2 ASN A 440      21.928 -12.292 -31.691  1.00 83.42      A    N  
ATOM   3713  OD1 ASN A 440      21.273 -10.501 -30.623  1.00 83.52      A    O  
ATOM   3714  N   SER A 441      16.221 -12.230 -31.012  1.00 92.28      A    N  
ATOM   3715  CA  SER A 441      14.911 -12.365 -31.643  1.00 91.28      A    C  
ATOM   3716  C   SER A 441      13.991 -11.159 -31.418  1.00 91.94      A    C  
ATOM   3717  O   SER A 441      13.029 -10.991 -32.162  1.00 89.64      A    O  
ATOM   3718  CB  SER A 441      14.211 -13.633 -31.135  1.00 88.09      A    C  
ATOM   3719  OG  SER A 441      14.271 -13.723 -29.727  1.00 76.74      A    O  
ATOM   3720  N   PHE A 442      14.300 -10.315 -30.449  1.00 93.38      A    N  
ATOM   3721  CA  PHE A 442      13.478  -9.170 -30.082  1.00 93.51      A    C  
ATOM   3722  C   PHE A 442      14.243  -7.852 -30.157  1.00 94.15      A    C  
ATOM   3723  O   PHE A 442      15.447  -7.775 -29.935  1.00 92.51      A    O  
ATOM   3724  CB  PHE A 442      12.889  -9.377 -28.688  1.00 91.67      A    C  
ATOM   3725  CG  PHE A 442      11.953 -10.550 -28.612  1.00 91.34      A    C  
ATOM   3726  CD1 PHE A 442      10.625 -10.426 -29.071  1.00 86.27      A    C  
ATOM   3727  CD2 PHE A 442      12.396 -11.781 -28.109  1.00 86.14      A    C  
ATOM   3728  CE1 PHE A 442       9.761 -11.520 -29.032  1.00 83.83      A    C  
ATOM   3729  CE2 PHE A 442      11.535 -12.887 -28.072  1.00 83.94      A    C  
ATOM   3730  CZ  PHE A 442      10.218 -12.752 -28.535  1.00 85.56      A    C  
ATOM   3731  N   ARG A 443      13.472  -6.785 -30.392  1.00 94.28      A    N  
ATOM   3732  CA  ARG A 443      13.902  -5.403 -30.174  1.00 94.32      A    C  
ATOM   3733  C   ARG A 443      13.685  -5.049 -28.711  1.00 94.47      A    C  
ATOM   3734  O   ARG A 443      12.577  -5.177 -28.200  1.00 92.60      A    O  
ATOM   3735  CB  ARG A 443      13.104  -4.496 -31.112  1.00 92.94      A    C  
ATOM   3736  CG  ARG A 443      13.618  -3.057 -31.111  1.00 88.68      A    C  
ATOM   3737  CD  ARG A 443      12.843  -2.202 -32.118  1.00 89.96      A    C  
ATOM   3738  NE  ARG A 443      13.078  -2.662 -33.496  1.00 90.55      A    N  
ATOM   3739  CZ  ARG A 443      12.623  -2.126 -34.616  1.00 92.57      A    C  
ATOM   3740  NH1 ARG A 443      11.888  -1.063 -34.617  1.00 86.92      A    N1+
ATOM   3741  NH2 ARG A 443      12.912  -2.674 -35.755  1.00 86.72      A    N  
ATOM   3742  N   TRP A 444      14.720  -4.583 -28.059  1.00 95.72      A    N  
ATOM   3743  CA  TRP A 444      14.675  -4.235 -26.643  1.00 96.07      A    C  
ATOM   3744  C   TRP A 444      14.776  -2.728 -26.462  1.00 96.18      A    C  
ATOM   3745  O   TRP A 444      15.759  -2.120 -26.893  1.00 94.99      A    O  
ATOM   3746  CB  TRP A 444      15.788  -4.960 -25.888  1.00 95.91      A    C  
ATOM   3747  CG  TRP A 444      15.739  -6.449 -25.985  1.00 95.81      A    C  
ATOM   3748  CD1 TRP A 444      16.260  -7.184 -26.993  1.00 93.80      A    C  
ATOM   3749  CD2 TRP A 444      15.116  -7.403 -25.070  1.00 95.31      A    C  
ATOM   3750  CE2 TRP A 444      15.302  -8.706 -25.599  1.00 94.93      A    C  
ATOM   3751  CE3 TRP A 444      14.414  -7.277 -23.858  1.00 94.84      A    C  
ATOM   3752  NE1 TRP A 444      16.003  -8.531 -26.768  1.00 94.18      A    N  
ATOM   3753  CZ2 TRP A 444      14.814  -9.862 -24.944  1.00 94.33      A    C  
ATOM   3754  CZ3 TRP A 444      13.931  -8.424 -23.199  1.00 92.93      A    C  
ATOM   3755  CH2 TRP A 444      14.124  -9.700 -23.738  1.00 93.20      A    C  
ATOM   3756  N   LEU A 445      13.779  -2.152 -25.799  1.00 95.34      A    N  
ATOM   3757  CA  LEU A 445      13.770  -0.774 -25.330  1.00 95.04      A    C  
ATOM   3758  C   LEU A 445      13.741  -0.835 -23.807  1.00 94.67      A    C  
ATOM   3759  O   LEU A 445      12.739  -1.256 -23.236  1.00 93.16      A    O  
ATOM   3760  CB  LEU A 445      12.547  -0.023 -25.871  1.00 94.38      A    C  
ATOM   3761  CG  LEU A 445      12.585   0.319 -27.373  1.00 93.35      A    C  
ATOM   3762  CD1 LEU A 445      12.248  -0.879 -28.273  1.00 87.52      A    C  
ATOM   3763  CD2 LEU A 445      11.548   1.408 -27.665  1.00 86.48      A    C  
ATOM   3764  N   LEU A 446      14.846  -0.468 -23.165  1.00 95.40      A    N  
ATOM   3765  CA  LEU A 446      15.006  -0.584 -21.720  1.00 95.56      A    C  
ATOM   3766  C   LEU A 446      15.285   0.781 -21.105  1.00 95.73      A    C  
ATOM   3767  O   LEU A 446      16.185   1.490 -21.545  1.00 94.84      A    O  
ATOM   3768  CB  LEU A 446      16.151  -1.555 -21.384  1.00 94.77      A    C  
ATOM   3769  CG  LEU A 446      16.042  -2.961 -21.991  1.00 93.08      A    C  
ATOM   3770  CD1 LEU A 446      17.183  -3.829 -21.464  1.00 89.00      A    C  
ATOM   3771  CD2 LEU A 446      14.717  -3.636 -21.656  1.00 89.17      A    C  
ATOM   3772  N   SER A 447      14.560   1.102 -20.038  1.00 94.91      A    N  
ATOM   3773  CA  SER A 447      14.790   2.289 -19.212  1.00 94.67      A    C  
ATOM   3774  C   SER A 447      15.191   1.874 -17.794  1.00 94.95      A    C  
ATOM   3775  O   SER A 447      14.361   1.853 -16.892  1.00 93.57      A    O  
ATOM   3776  CB  SER A 447      13.553   3.182 -19.204  1.00 93.13      A    C  
ATOM   3777  OG  SER A 447      13.381   3.769 -20.477  1.00 86.18      A    O  
ATOM   3778  N   PRO A 448      16.472   1.526 -17.572  1.00 95.80      A    N  
ATOM   3779  CA  PRO A 448      16.961   1.296 -16.223  1.00 96.06      A    C  
ATOM   3780  C   PRO A 448      17.045   2.603 -15.439  1.00 96.16      A    C  
ATOM   3781  O   PRO A 448      17.720   3.549 -15.860  1.00 95.15      A    O  
ATOM   3782  CB  PRO A 448      18.319   0.608 -16.379  1.00 95.30      A    C  
ATOM   3783  CG  PRO A 448      18.792   1.015 -17.775  1.00 93.15      A    C  
ATOM   3784  CD  PRO A 448      17.505   1.272 -18.558  1.00 95.58      A    C  
ATOM   3785  N   ASP A 449      16.419   2.618 -14.269  1.00 95.83      A    N  
ATOM   3786  CA  ASP A 449      16.562   3.672 -13.277  1.00 95.52      A    C  
ATOM   3787  C   ASP A 449      17.789   3.351 -12.412  1.00 96.36      A    C  
ATOM   3788  O   ASP A 449      17.774   2.478 -11.538  1.00 95.26      A    O  
ATOM   3789  CB  ASP A 449      15.266   3.816 -12.457  1.00 93.69      A    C  
ATOM   3790  CG  ASP A 449      14.097   4.447 -13.248  1.00 91.24      A    C  
ATOM   3791  OD1 ASP A 449      14.320   5.062 -14.314  1.00 86.83      A    O  
ATOM   3792  OD2 ASP A 449      12.951   4.375 -12.759  1.00 85.54      A    O1-
ATOM   3793  N   LEU A 450      18.889   4.034 -12.689  1.00 97.67      A    N  
ATOM   3794  CA  LEU A 450      20.177   3.776 -12.064  1.00 97.96      A    C  
ATOM   3795  C   LEU A 450      20.344   4.633 -10.812  1.00 97.88      A    C  
ATOM   3796  O   LEU A 450      20.455   5.860 -10.884  1.00 97.14      A    O  
ATOM   3797  CB  LEU A 450      21.327   4.005 -13.058  1.00 97.80      A    C  
ATOM   3798  CG  LEU A 450      21.253   3.211 -14.370  1.00 97.10      A    C  
ATOM   3799  CD1 LEU A 450      22.505   3.493 -15.208  1.00 95.86      A    C  
ATOM   3800  CD2 LEU A 450      21.171   1.700 -14.130  1.00 95.91      A    C  
ATOM   3801  N   MET A 451      20.457   3.971  -9.671  1.00 98.15      A    N  
ATOM   3802  CA  MET A 451      20.807   4.580  -8.393  1.00 97.96      A    C  
ATOM   3803  C   MET A 451      22.325   4.482  -8.221  1.00 98.16      A    C  
ATOM   3804  O   MET A 451      22.860   3.408  -7.958  1.00 97.09      A    O  
ATOM   3805  CB  MET A 451      20.077   3.860  -7.258  1.00 96.71      A    C  
ATOM   3806  CG  MET A 451      18.562   3.736  -7.444  1.00 93.62      A    C  
ATOM   3807  SD  MET A 451      17.611   5.265  -7.218  1.00 86.16      A    S  
ATOM   3808  CE  MET A 451      17.739   5.523  -5.439  1.00 78.11      A    C  
ATOM   3809  N   VAL A 452      23.031   5.600  -8.404  1.00 98.20      A    N  
ATOM   3810  CA  VAL A 452      24.495   5.606  -8.450  1.00 98.12      A    C  
ATOM   3811  C   VAL A 452      25.112   6.045  -7.124  1.00 98.12      A    C  
ATOM   3812  O   VAL A 452      24.563   6.871  -6.401  1.00 97.33      A    O  
ATOM   3813  CB  VAL A 452      25.036   6.426  -9.633  1.00 97.16      A    C  
ATOM   3814  CG1 VAL A 452      24.578   5.827 -10.967  1.00 94.27      A    C  
ATOM   3815  CG2 VAL A 452      24.625   7.896  -9.589  1.00 93.70      A    C  
ATOM   3816  N   LYS A 453      26.289   5.503  -6.829  1.00 98.43      A    N  
ATOM   3817  CA  LYS A 453      27.153   5.921  -5.724  1.00 98.34      A    C  
ATOM   3818  C   LYS A 453      28.519   6.286  -6.283  1.00 98.38      A    C  
ATOM   3819  O   LYS A 453      28.972   5.673  -7.244  1.00 97.37      A    O  
ATOM   3820  CB  LYS A 453      27.315   4.819  -4.674  1.00 97.59      A    C  
ATOM   3821  CG  LYS A 453      26.014   4.132  -4.269  1.00 95.99      A    C  
ATOM   3822  CD  LYS A 453      26.299   3.120  -3.166  1.00 94.00      A    C  
ATOM   3823  CE  LYS A 453      25.058   2.296  -2.880  1.00 89.49      A    C  
ATOM   3824  NZ  LYS A 453      25.264   1.401  -1.709  1.00 85.77      A    N1+
ATOM   3825  N   GLY A 454      29.179   7.247  -5.671  1.00 98.04      A    N  
ATOM   3826  CA  GLY A 454      30.495   7.673  -6.140  1.00 97.89      A    C  
ATOM   3827  C   GLY A 454      30.951   8.970  -5.515  1.00 97.81      A    C  
ATOM   3828  O   GLY A 454      30.604   9.301  -4.383  1.00 96.14      A    O  
ATOM   3829  N   LYS A 455      31.778   9.717  -6.261  1.00 97.31      A    N  
ATOM   3830  CA  LYS A 455      32.346  10.985  -5.803  1.00 96.93      A    C  
ATOM   3831  C   LYS A 455      32.389  12.006  -6.928  1.00 97.26      A    C  
ATOM   3832  O   LYS A 455      32.633  11.654  -8.079  1.00 95.67      A    O  
ATOM   3833  CB  LYS A 455      33.754  10.768  -5.220  1.00 94.71      A    C  
ATOM   3834  CG  LYS A 455      33.740   9.857  -3.980  1.00 83.06      A    C  
ATOM   3835  CD  LYS A 455      35.133   9.707  -3.371  1.00 78.23      A    C  
ATOM   3836  CE  LYS A 455      35.051   8.778  -2.167  1.00 63.30      A    C  
ATOM   3837  NZ  LYS A 455      36.374   8.547  -1.543  1.00 54.67      A    N1+
ATOM   3838  N   PHE A 456      32.201  13.268  -6.576  1.00 96.97      A    N  
ATOM   3839  CA  PHE A 456      32.481  14.362  -7.490  1.00 96.50      A    C  
ATOM   3840  C   PHE A 456      33.985  14.483  -7.719  1.00 96.17      A    C  
ATOM   3841  O   PHE A 456      34.789  14.474  -6.785  1.00 94.03      A    O  
ATOM   3842  CB  PHE A 456      31.895  15.673  -6.972  1.00 96.01      A    C  
ATOM   3843  CG  PHE A 456      30.393  15.755  -7.151  1.00 96.16      A    C  
ATOM   3844  CD1 PHE A 456      29.858  15.945  -8.432  1.00 94.22      A    C  
ATOM   3845  CD2 PHE A 456      29.530  15.650  -6.049  1.00 94.12      A    C  
ATOM   3846  CE1 PHE A 456      28.472  16.046  -8.619  1.00 93.38      A    C  
ATOM   3847  CE2 PHE A 456      28.144  15.753  -6.223  1.00 93.35      A    C  
ATOM   3848  CZ  PHE A 456      27.606  15.949  -7.508  1.00 94.41      A    C  
ATOM   3849  N   GLU A 457      34.344  14.621  -8.974  1.00 95.87      A    N  
ATOM   3850  CA  GLU A 457      35.626  15.120  -9.444  1.00 94.90      A    C  
ATOM   3851  C   GLU A 457      35.457  16.579  -9.900  1.00 94.45      A    C  
ATOM   3852  O   GLU A 457      34.409  17.193  -9.703  1.00 89.02      A    O  
ATOM   3853  CB  GLU A 457      36.160  14.195 -10.550  1.00 92.29      A    C  
ATOM   3854  CG  GLU A 457      36.457  12.768 -10.065  1.00 87.87      A    C  
ATOM   3855  CD  GLU A 457      36.989  11.852 -11.194  1.00 86.96      A    C  
ATOM   3856  OE1 GLU A 457      37.133  10.634 -10.946  1.00 80.12      A    O  
ATOM   3857  OE2 GLU A 457      37.224  12.331 -12.322  1.00 82.19      A    O1-
ATOM   3858  N   THR A 458      36.478  17.153 -10.530  1.00 93.50      A    N  
ATOM   3859  CA  THR A 458      36.475  18.570 -10.923  1.00 92.63      A    C  
ATOM   3860  C   THR A 458      35.329  18.982 -11.848  1.00 91.85      A    C  
ATOM   3861  O   THR A 458      34.833  20.098 -11.741  1.00 84.03      A    O  
ATOM   3862  CB  THR A 458      37.795  18.938 -11.610  1.00 89.96      A    C  
ATOM   3863  CG2 THR A 458      38.864  19.333 -10.601  1.00 76.53      A    C  
ATOM   3864  OG1 THR A 458      38.302  17.846 -12.347  1.00 79.08      A    O  
ATOM   3865  N   ASN A 459      34.913  18.114 -12.787  1.00 93.53      A    N  
ATOM   3866  CA  ASN A 459      33.913  18.470 -13.803  1.00 93.61      A    C  
ATOM   3867  C   ASN A 459      32.898  17.348 -14.102  1.00 95.03      A    C  
ATOM   3868  O   ASN A 459      32.192  17.425 -15.100  1.00 92.24      A    O  
ATOM   3869  CB  ASN A 459      34.645  18.940 -15.072  1.00 89.51      A    C  
ATOM   3870  CG  ASN A 459      34.507  20.422 -15.363  1.00 77.41      A    C  
ATOM   3871  ND2 ASN A 459      35.261  20.896 -16.327  1.00 65.55      A    N  
ATOM   3872  OD1 ASN A 459      33.752  21.175 -14.799  1.00 65.84      A    O  
ATOM   3873  N   ARG A 460      32.861  16.303 -13.287  1.00 96.06      A    N  
ATOM   3874  CA  ARG A 460      32.019  15.126 -13.495  1.00 96.04      A    C  
ATOM   3875  C   ARG A 460      31.767  14.403 -12.178  1.00 96.86      A    C  
ATOM   3876  O   ARG A 460      32.492  14.597 -11.202  1.00 95.46      A    O  
ATOM   3877  CB  ARG A 460      32.667  14.198 -14.530  1.00 92.84      A    C  
ATOM   3878  CG  ARG A 460      34.045  13.678 -14.102  1.00 82.92      A    C  
ATOM   3879  CD  ARG A 460      34.722  12.889 -15.218  1.00 82.11      A    C  
ATOM   3880  NE  ARG A 460      36.018  12.387 -14.758  1.00 71.60      A    N  
ATOM   3881  CZ  ARG A 460      36.893  11.659 -15.419  1.00 65.85      A    C  
ATOM   3882  NH1 ARG A 460      36.715  11.322 -16.669  1.00 57.65      A    N1+
ATOM   3883  NH2 ARG A 460      37.975  11.272 -14.808  1.00 56.38      A    N  
ATOM   3884  N   PHE A 461      30.789  13.531 -12.182  1.00 97.61      A    N  
ATOM   3885  CA  PHE A 461      30.571  12.568 -11.116  1.00 97.80      A    C  
ATOM   3886  C   PHE A 461      31.168  11.219 -11.522  1.00 97.87      A    C  
ATOM   3887  O   PHE A 461      30.802  10.659 -12.561  1.00 97.22      A    O  
ATOM   3888  CB  PHE A 461      29.085  12.484 -10.802  1.00 97.73      A    C  
ATOM   3889  CG  PHE A 461      28.795  11.644  -9.584  1.00 97.93      A    C  
ATOM   3890  CD1 PHE A 461      28.358  10.317  -9.719  1.00 97.01      A    C  
ATOM   3891  CD2 PHE A 461      28.980  12.189  -8.302  1.00 97.12      A    C  
ATOM   3892  CE1 PHE A 461      28.087   9.547  -8.578  1.00 96.75      A    C  
ATOM   3893  CE2 PHE A 461      28.709  11.421  -7.157  1.00 96.69      A    C  
ATOM   3894  CZ  PHE A 461      28.260  10.100  -7.296  1.00 97.09      A    C  
ATOM   3895  N   ASN A 462      32.098  10.700 -10.741  1.00 97.95      A    N  
ATOM   3896  CA  ASN A 462      32.716   9.409 -10.985  1.00 97.83      A    C  
ATOM   3897  C   ASN A 462      31.956   8.327 -10.205  1.00 98.05      A    C  
ATOM   3898  O   ASN A 462      31.952   8.332  -8.972  1.00 97.22      A    O  
ATOM   3899  CB  ASN A 462      34.200   9.485 -10.611  1.00 96.81      A    C  
ATOM   3900  CG  ASN A 462      34.983   8.273 -11.087  1.00 93.69      A    C  
ATOM   3901  ND2 ASN A 462      36.265   8.267 -10.810  1.00 80.22      A    N  
ATOM   3902  OD1 ASN A 462      34.495   7.356 -11.715  1.00 82.97      A    O  
ATOM   3903  N   VAL A 463      31.308   7.430 -10.930  1.00 98.05      A    N  
ATOM   3904  CA  VAL A 463      30.491   6.361 -10.369  1.00 98.14      A    C  
ATOM   3905  C   VAL A 463      31.381   5.214  -9.914  1.00 98.14      A    C  
ATOM   3906  O   VAL A 463      32.138   4.660 -10.704  1.00 97.47      A    O  
ATOM   3907  CB  VAL A 463      29.421   5.879 -11.364  1.00 97.74      A    C  
ATOM   3908  CG1 VAL A 463      28.535   4.803 -10.759  1.00 96.04      A    C  
ATOM   3909  CG2 VAL A 463      28.513   7.036 -11.799  1.00 96.06      A    C  
ATOM   3910  N   ALA A 464      31.264   4.832  -8.643  1.00 98.29      A    N  
ATOM   3911  CA  ALA A 464      31.974   3.704  -8.053  1.00 98.03      A    C  
ATOM   3912  C   ALA A 464      31.128   2.418  -8.060  1.00 98.12      A    C  
ATOM   3913  O   ALA A 464      31.656   1.323  -8.233  1.00 96.75      A    O  
ATOM   3914  CB  ALA A 464      32.391   4.084  -6.631  1.00 97.19      A    C  
ATOM   3915  N   SER A 465      29.823   2.553  -7.858  1.00 98.48      A    N  
ATOM   3916  CA  SER A 465      28.883   1.432  -7.876  1.00 98.33      A    C  
ATOM   3917  C   SER A 465      27.485   1.885  -8.295  1.00 98.47      A    C  
ATOM   3918  O   SER A 465      27.149   3.064  -8.211  1.00 97.73      A    O  
ATOM   3919  CB  SER A 465      28.844   0.730  -6.511  1.00 97.33      A    C  
ATOM   3920  OG  SER A 465      28.394   1.599  -5.487  1.00 90.71      A    O  
ATOM   3921  N   ILE A 466      26.678   0.933  -8.734  1.00 98.50      A    N  
ATOM   3922  CA  ILE A 466      25.327   1.161  -9.234  1.00 98.58      A    C  
ATOM   3923  C   ILE A 466      24.373   0.193  -8.541  1.00 98.43      A    C  
ATOM   3924  O   ILE A 466      24.675  -0.985  -8.379  1.00 97.78      A    O  
ATOM   3925  CB  ILE A 466      25.277   1.005 -10.773  1.00 98.24      A    C  
ATOM   3926  CG1 ILE A 466      26.273   1.959 -11.463  1.00 96.44      A    C  
ATOM   3927  CG2 ILE A 466      23.852   1.227 -11.295  1.00 96.65      A    C  
ATOM   3928  CD1 ILE A 466      26.375   1.768 -12.978  1.00 95.31      A    C  
ATOM   3929  N   VAL A 467      23.201   0.677  -8.187  1.00 98.24      A    N  
ATOM   3930  CA  VAL A 467      22.049  -0.153  -7.859  1.00 98.13      A    C  
ATOM   3931  C   VAL A 467      21.014   0.059  -8.951  1.00 97.96      A    C  
ATOM   3932  O   VAL A 467      20.571   1.183  -9.168  1.00 97.26      A    O  
ATOM   3933  CB  VAL A 467      21.486   0.180  -6.469  1.00 97.69      A    C  
ATOM   3934  CG1 VAL A 467      20.344  -0.760  -6.112  1.00 96.15      A    C  
ATOM   3935  CG2 VAL A 467      22.561   0.066  -5.381  1.00 96.29      A    C  
ATOM   3936  N   ILE A 468      20.627  -1.017  -9.633  1.00 97.06      A    N  
ATOM   3937  CA  ILE A 468      19.489  -0.964 -10.547  1.00 96.33      A    C  
ATOM   3938  C   ILE A 468      18.233  -0.846  -9.678  1.00 95.56      A    C  
ATOM   3939  O   ILE A 468      17.863  -1.785  -8.962  1.00 93.79      A    O  
ATOM   3940  CB  ILE A 468      19.459  -2.185 -11.497  1.00 95.68      A    C  
ATOM   3941  CG1 ILE A 468      20.773  -2.270 -12.304  1.00 93.54      A    C  
ATOM   3942  CG2 ILE A 468      18.239  -2.067 -12.436  1.00 93.84      A    C  
ATOM   3943  CD1 ILE A 468      20.859  -3.467 -13.254  1.00 89.33      A    C  
ATOM   3944  N   GLY A 469      17.641   0.342  -9.660  1.00 93.42      A    N  
ATOM   3945  CA  GLY A 469      16.483   0.656  -8.831  1.00 91.84      A    C  
ATOM   3946  C   GLY A 469      15.262  -0.111  -9.290  1.00 91.34      A    C  
ATOM   3947  O   GLY A 469      14.798  -1.032  -8.613  1.00 86.89      A    O  
ATOM   3948  N   GLU A 470      14.814   0.262 -10.481  1.00 90.81      A    N  
ATOM   3949  CA  GLU A 470      13.763  -0.399 -11.227  1.00 90.23      A    C  
ATOM   3950  C   GLU A 470      14.187  -0.443 -12.699  1.00 91.54      A    C  
ATOM   3951  O   GLU A 470      14.942   0.413 -13.163  1.00 90.10      A    O  
ATOM   3952  CB  GLU A 470      12.442   0.358 -11.001  1.00 87.11      A    C  
ATOM   3953  CG  GLU A 470      11.186  -0.447 -11.365  1.00 80.28      A    C  
ATOM   3954  CD  GLU A 470       9.931   0.183 -10.730  1.00 75.95      A    C  
ATOM   3955  OE1 GLU A 470       8.974  -0.563 -10.438  1.00 67.95      A    O  
ATOM   3956  OE2 GLU A 470       9.952   1.390 -10.435  1.00 68.00      A    O1-
ATOM   3957  N   LEU A 471      13.767  -1.470 -13.406  1.00 91.88      A    N  
ATOM   3958  CA  LEU A 471      14.069  -1.642 -14.813  1.00 92.32      A    C  
ATOM   3959  C   LEU A 471      12.753  -1.666 -15.572  1.00 92.21      A    C  
ATOM   3960  O   LEU A 471      12.043  -2.664 -15.548  1.00 89.91      A    O  
ATOM   3961  CB  LEU A 471      14.897  -2.923 -15.003  1.00 91.20      A    C  
ATOM   3962  CG  LEU A 471      15.210  -3.232 -16.472  1.00 90.46      A    C  
ATOM   3963  CD1 LEU A 471      16.040  -2.141 -17.142  1.00 86.26      A    C  
ATOM   3964  CD2 LEU A 471      16.018  -4.533 -16.558  1.00 85.88      A    C  
ATOM   3965  N   HIS A 472      12.469  -0.570 -16.262  1.00 91.88      A    N  
ATOM   3966  CA  HIS A 472      11.270  -0.446 -17.066  1.00 91.47      A    C  
ATOM   3967  C   HIS A 472      11.506  -0.921 -18.498  1.00 92.04      A    C  
ATOM   3968  O   HIS A 472      12.612  -0.849 -19.046  1.00 90.87      A    O  
ATOM   3969  CB  HIS A 472      10.780   1.005 -17.024  1.00 89.64      A    C  
ATOM   3970  CG  HIS A 472      10.546   1.524 -15.635  1.00 88.12      A    C  
ATOM   3971  CD2 HIS A 472       9.745   0.975 -14.672  1.00 79.96      A    C  
ATOM   3972  ND1 HIS A 472      11.110   2.661 -15.078  1.00 80.02      A    N  
ATOM   3973  CE1 HIS A 472      10.653   2.788 -13.830  1.00 80.34      A    C  
ATOM   3974  NE2 HIS A 472       9.814   1.787 -13.543  1.00 81.04      A    N  
ATOM   3975  N   HIS A 473      10.425  -1.386 -19.134  1.00 91.26      A    N  
ATOM   3976  CA  HIS A 473      10.344  -1.559 -20.576  1.00 90.35      A    C  
ATOM   3977  C   HIS A 473       9.952  -0.241 -21.251  1.00 89.48      A    C  
ATOM   3978  O   HIS A 473       9.432   0.679 -20.620  1.00 85.54      A    O  
ATOM   3979  CB  HIS A 473       9.361  -2.692 -20.889  1.00 88.13      A    C  
ATOM   3980  CG  HIS A 473       8.025  -2.501 -20.241  1.00 87.42      A    C  
ATOM   3981  CD2 HIS A 473       6.975  -1.776 -20.733  1.00 78.15      A    C  
ATOM   3982  ND1 HIS A 473       7.660  -2.952 -18.979  1.00 78.03      A    N  
ATOM   3983  CE1 HIS A 473       6.416  -2.501 -18.730  1.00 79.40      A    C  
ATOM   3984  NE2 HIS A 473       5.974  -1.787 -19.772  1.00 79.65      A    N  
ATOM   3985  N   GLY A 474      10.239  -0.151 -22.553  1.00 90.18      A    N  
ATOM   3986  CA  GLY A 474      10.047   1.075 -23.309  1.00 89.80      A    C  
ATOM   3987  C   GLY A 474      11.133   2.122 -23.034  1.00 90.99      A    C  
ATOM   3988  O   GLY A 474      12.165   1.853 -22.429  1.00 88.53      A    O  
ATOM   3989  N   PHE A 475      10.897   3.334 -23.534  1.00 90.79      A    N  
ATOM   3990  CA  PHE A 475      11.750   4.493 -23.288  1.00 90.63      A    C  
ATOM   3991  C   PHE A 475      10.973   5.529 -22.468  1.00 90.43      A    C  
ATOM   3992  O   PHE A 475      10.434   6.490 -23.001  1.00 88.15      A    O  
ATOM   3993  CB  PHE A 475      12.300   5.023 -24.625  1.00 89.26      A    C  
ATOM   3994  CG  PHE A 475      13.198   6.244 -24.551  1.00 89.23      A    C  
ATOM   3995  CD1 PHE A 475      13.432   7.009 -25.717  1.00 83.41      A    C  
ATOM   3996  CD2 PHE A 475      13.829   6.641 -23.357  1.00 82.49      A    C  
ATOM   3997  CE1 PHE A 475      14.261   8.136 -25.682  1.00 81.84      A    C  
ATOM   3998  CE2 PHE A 475      14.650   7.777 -23.312  1.00 80.32      A    C  
ATOM   3999  CZ  PHE A 475      14.868   8.534 -24.474  1.00 82.34      A    C  
ATOM   4000  N   THR A 476      10.920   5.328 -21.160  1.00 89.12      A    N  
ATOM   4001  CA  THR A 476      10.056   6.082 -20.237  1.00 87.45      A    C  
ATOM   4002  C   THR A 476      10.302   7.590 -20.209  1.00 86.99      A    C  
ATOM   4003  O   THR A 476       9.399   8.361 -19.886  1.00 84.00      A    O  
ATOM   4004  CB  THR A 476      10.217   5.565 -18.798  1.00 85.88      A    C  
ATOM   4005  CG2 THR A 476       9.779   4.115 -18.653  1.00 80.93      A    C  
ATOM   4006  OG1 THR A 476      11.564   5.664 -18.391  1.00 80.48      A    O  
ATOM   4007  N   ALA A 477      11.515   8.020 -20.533  1.00 88.84      A    N  
ATOM   4008  CA  ALA A 477      11.884   9.432 -20.558  1.00 87.98      A    C  
ATOM   4009  C   ALA A 477      11.514  10.141 -21.875  1.00 88.68      A    C  
ATOM   4010  O   ALA A 477      11.618  11.362 -21.945  1.00 84.94      A    O  
ATOM   4011  CB  ALA A 477      13.379   9.542 -20.259  1.00 85.04      A    C  
ATOM   4012  N   ASP A 478      11.123   9.406 -22.910  1.00 89.46      A    N  
ATOM   4013  CA  ASP A 478      10.832   9.999 -24.206  1.00 88.25      A    C  
ATOM   4014  C   ASP A 478       9.584  10.897 -24.165  1.00 87.42      A    C  
ATOM   4015  O   ASP A 478       8.654  10.690 -23.387  1.00 82.46      A    O  
ATOM   4016  CB  ASP A 478      10.712   8.910 -25.285  1.00 86.27      A    C  
ATOM   4017  CG  ASP A 478      10.798   9.444 -26.716  1.00 86.23      A    C  
ATOM   4018  OD1 ASP A 478      11.263  10.592 -26.905  1.00 80.69      A    O  
ATOM   4019  OD2 ASP A 478      10.432   8.687 -27.642  1.00 81.17      A    O1-
ATOM   4020  N   GLY A 479       9.597  11.939 -25.007  1.00 86.96      A    N  
ATOM   4021  CA  GLY A 479       8.561  12.954 -25.018  1.00 86.46      A    C  
ATOM   4022  C   GLY A 479       8.719  13.968 -23.885  1.00 88.08      A    C  
ATOM   4023  O   GLY A 479       9.629  14.795 -23.895  1.00 84.01      A    O  
ATOM   4024  N   TRP A 480       7.817  13.938 -22.906  1.00 88.32      A    N  
ATOM   4025  CA  TRP A 480       7.640  15.033 -21.944  1.00 88.77      A    C  
ATOM   4026  C   TRP A 480       8.832  15.252 -21.002  1.00 90.42      A    C  
ATOM   4027  O   TRP A 480       9.104  16.391 -20.633  1.00 89.37      A    O  
ATOM   4028  CB  TRP A 480       6.358  14.804 -21.147  1.00 85.64      A    C  
ATOM   4029  CG  TRP A 480       6.424  13.714 -20.118  1.00 83.43      A    C  
ATOM   4030  CD1 TRP A 480       6.318  12.391 -20.351  1.00 76.28      A    C  
ATOM   4031  CD2 TRP A 480       6.636  13.861 -18.681  1.00 80.06      A    C  
ATOM   4032  CE2 TRP A 480       6.634  12.560 -18.105  1.00 77.29      A    C  
ATOM   4033  CE3 TRP A 480       6.815  14.963 -17.832  1.00 73.61      A    C  
ATOM   4034  NE1 TRP A 480       6.448  11.692 -19.153  1.00 74.63      A    N  
ATOM   4035  CZ2 TRP A 480       6.803  12.348 -16.728  1.00 73.26      A    C  
ATOM   4036  CZ3 TRP A 480       6.982  14.752 -16.461  1.00 72.21      A    C  
ATOM   4037  CH2 TRP A 480       6.980  13.459 -15.912  1.00 72.37      A    C  
ATOM   4038  N   MET A 481       9.570  14.199 -20.630  1.00 91.73      A    N  
ATOM   4039  CA  MET A 481      10.724  14.351 -19.734  1.00 92.73      A    C  
ATOM   4040  C   MET A 481      11.910  15.043 -20.427  1.00 94.17      A    C  
ATOM   4041  O   MET A 481      12.721  15.669 -19.753  1.00 93.51      A    O  
ATOM   4042  CB  MET A 481      11.155  13.007 -19.143  1.00 91.26      A    C  
ATOM   4043  CG  MET A 481      10.079  12.367 -18.270  1.00 87.88      A    C  
ATOM   4044  SD  MET A 481      10.690  10.963 -17.271  1.00 84.31      A    S  
ATOM   4045  CE  MET A 481      11.338  11.840 -15.842  1.00 73.46      A    C  
ATOM   4046  N   PHE A 482      11.992  14.978 -21.742  1.00 93.63      A    N  
ATOM   4047  CA  PHE A 482      13.016  15.677 -22.526  1.00 94.32      A    C  
ATOM   4048  C   PHE A 482      12.568  17.055 -23.045  1.00 94.43      A    C  
ATOM   4049  O   PHE A 482      13.319  17.715 -23.751  1.00 93.04      A    O  
ATOM   4050  CB  PHE A 482      13.540  14.766 -23.643  1.00 94.27      A    C  
ATOM   4051  CG  PHE A 482      14.582  13.766 -23.173  1.00 94.37      A    C  
ATOM   4052  CD1 PHE A 482      15.822  14.218 -22.693  1.00 91.16      A    C  
ATOM   4053  CD2 PHE A 482      14.324  12.391 -23.223  1.00 91.19      A    C  
ATOM   4054  CE1 PHE A 482      16.803  13.298 -22.268  1.00 90.04      A    C  
ATOM   4055  CE2 PHE A 482      15.297  11.471 -22.803  1.00 90.35      A    C  
ATOM   4056  CZ  PHE A 482      16.539  11.925 -22.317  1.00 92.13      A    C  
ATOM   4057  N   GLU A 483      11.375  17.535 -22.684  1.00 94.12      A    N  
ATOM   4058  CA  GLU A 483      10.796  18.768 -23.236  1.00 93.77      A    C  
ATOM   4059  C   GLU A 483      11.668  20.013 -22.984  1.00 94.30      A    C  
ATOM   4060  O   GLU A 483      11.746  20.903 -23.833  1.00 93.19      A    O  
ATOM   4061  CB  GLU A 483       9.388  18.954 -22.665  1.00 92.14      A    C  
ATOM   4062  CG  GLU A 483       8.596  20.120 -23.286  1.00 84.34      A    C  
ATOM   4063  CD  GLU A 483       8.392  20.030 -24.809  1.00 84.56      A    C  
ATOM   4064  OE1 GLU A 483       8.086  21.087 -25.399  1.00 76.65      A    O  
ATOM   4065  OE2 GLU A 483       8.603  18.971 -25.417  1.00 78.64      A    O1-
ATOM   4066  N   PHE A 484      12.373  20.053 -21.852  1.00 95.63      A    N  
ATOM   4067  CA  PHE A 484      13.303  21.131 -21.503  1.00 96.28      A    C  
ATOM   4068  C   PHE A 484      14.722  20.934 -22.054  1.00 96.51      A    C  
ATOM   4069  O   PHE A 484      15.542  21.858 -21.977  1.00 95.39      A    O  
ATOM   4070  CB  PHE A 484      13.339  21.282 -19.978  1.00 96.05      A    C  
ATOM   4071  CG  PHE A 484      12.007  21.600 -19.351  1.00 96.01      A    C  
ATOM   4072  CD1 PHE A 484      11.418  22.870 -19.532  1.00 94.17      A    C  
ATOM   4073  CD2 PHE A 484      11.346  20.639 -18.562  1.00 94.17      A    C  
ATOM   4074  CE1 PHE A 484      10.195  23.184 -18.921  1.00 93.32      A    C  
ATOM   4075  CE2 PHE A 484      10.125  20.948 -17.944  1.00 93.44      A    C  
ATOM   4076  CZ  PHE A 484       9.545  22.221 -18.123  1.00 94.13      A    C  
ATOM   4077  N   HIS A 485      15.027  19.759 -22.601  1.00 96.72      A    N  
ATOM   4078  CA  HIS A 485      16.372  19.449 -23.092  1.00 96.83      A    C  
ATOM   4079  C   HIS A 485      16.676  20.246 -24.377  1.00 96.56      A    C  
ATOM   4080  O   HIS A 485      15.868  20.236 -25.309  1.00 95.67      A    O  
ATOM   4081  CB  HIS A 485      16.521  17.939 -23.313  1.00 96.79      A    C  
ATOM   4082  CG  HIS A 485      17.961  17.519 -23.434  1.00 96.91      A    C  
ATOM   4083  CD2 HIS A 485      18.762  17.006 -22.439  1.00 89.66      A    C  
ATOM   4084  ND1 HIS A 485      18.758  17.633 -24.555  1.00 88.70      A    N  
ATOM   4085  CE1 HIS A 485      19.997  17.214 -24.239  1.00 91.20      A    C  
ATOM   4086  NE2 HIS A 485      20.032  16.823 -22.964  1.00 92.50      A    N  
ATOM   4087  N   PRO A 486      17.835  20.918 -24.475  1.00 96.29      A    N  
ATOM   4088  CA  PRO A 486      18.184  21.700 -25.660  1.00 95.65      A    C  
ATOM   4089  C   PRO A 486      18.216  20.861 -26.946  1.00 95.75      A    C  
ATOM   4090  O   PRO A 486      17.726  21.310 -27.987  1.00 93.92      A    O  
ATOM   4091  CB  PRO A 486      19.549  22.327 -25.342  1.00 94.03      A    C  
ATOM   4092  CG  PRO A 486      20.134  21.428 -24.257  1.00 90.96      A    C  
ATOM   4093  CD  PRO A 486      18.898  20.975 -23.485  1.00 94.79      A    C  
ATOM   4094  N   ASP A 487      18.663  19.609 -26.849  1.00 96.24      A    N  
ATOM   4095  CA  ASP A 487      18.776  18.695 -27.989  1.00 96.03      A    C  
ATOM   4096  C   ASP A 487      17.539  17.788 -28.173  1.00 96.25      A    C  
ATOM   4097  O   ASP A 487      17.632  16.765 -28.860  1.00 94.84      A    O  
ATOM   4098  CB  ASP A 487      20.068  17.867 -27.871  1.00 95.37      A    C  
ATOM   4099  CG  ASP A 487      21.337  18.717 -27.729  1.00 94.02      A    C  
ATOM   4100  OD1 ASP A 487      21.431  19.751 -28.426  1.00 89.20      A    O  
ATOM   4101  OD2 ASP A 487      22.193  18.324 -26.911  1.00 88.85      A    O1-
ATOM   4102  N   LYS A 488      16.366  18.133 -27.629  1.00 95.36      A    N  
ATOM   4103  CA  LYS A 488      15.171  17.262 -27.679  1.00 94.56      A    C  
ATOM   4104  C   LYS A 488      14.798  16.778 -29.083  1.00 94.76      A    C  
ATOM   4105  O   LYS A 488      14.467  15.618 -29.278  1.00 93.74      A    O  
ATOM   4106  CB  LYS A 488      13.971  17.943 -26.987  1.00 92.60      A    C  
ATOM   4107  CG  LYS A 488      13.346  19.121 -27.757  1.00 88.20      A    C  
ATOM   4108  CD  LYS A 488      12.162  19.687 -26.965  1.00 85.60      A    C  
ATOM   4109  CE  LYS A 488      11.437  20.822 -27.696  1.00 75.92      A    C  
ATOM   4110  NZ  LYS A 488      10.276  21.295 -26.907  1.00 71.04      A    N1+
ATOM   4111  N   LYS A 489      14.890  17.662 -30.083  1.00 94.85      A    N  
ATOM   4112  CA  LYS A 489      14.585  17.326 -31.485  1.00 94.44      A    C  
ATOM   4113  C   LYS A 489      15.579  16.311 -32.044  1.00 94.72      A    C  
ATOM   4114  O   LYS A 489      15.184  15.400 -32.764  1.00 93.82      A    O  
ATOM   4115  CB  LYS A 489      14.586  18.586 -32.364  1.00 93.75      A    C  
ATOM   4116  CG  LYS A 489      13.406  19.524 -32.084  1.00 87.46      A    C  
ATOM   4117  CD  LYS A 489      13.397  20.672 -33.107  1.00 81.45      A    C  
ATOM   4118  CE  LYS A 489      12.187  21.597 -32.892  1.00 71.20      A    C  
ATOM   4119  NZ  LYS A 489      12.122  22.672 -33.916  1.00 61.27      A    N1+
ATOM   4120  N   GLU A 490      16.838  16.478 -31.706  1.00 95.52      A    N  
ATOM   4121  CA  GLU A 490      17.905  15.601 -32.174  1.00 95.75      A    C  
ATOM   4122  C   GLU A 490      17.834  14.222 -31.491  1.00 95.92      A    C  
ATOM   4123  O   GLU A 490      17.996  13.208 -32.159  1.00 95.30      A    O  
ATOM   4124  CB  GLU A 490      19.249  16.305 -31.961  1.00 95.33      A    C  
ATOM   4125  CG  GLU A 490      20.449  15.602 -32.611  1.00 86.35      A    C  
ATOM   4126  CD  GLU A 490      20.395  15.516 -34.148  1.00 79.46      A    C  
ATOM   4127  OE1 GLU A 490      21.312  14.907 -34.722  1.00 70.16      A    O  
ATOM   4128  OE2 GLU A 490      19.429  15.970 -34.789  1.00 73.52      A    O1-
ATOM   4129  N   ILE A 491      17.504  14.192 -30.206  1.00 96.01      A    N  
ATOM   4130  CA  ILE A 491      17.254  12.947 -29.464  1.00 95.72      A    C  
ATOM   4131  C   ILE A 491      16.120  12.169 -30.134  1.00 95.44      A    C  
ATOM   4132  O   ILE A 491      16.339  11.030 -30.532  1.00 94.54      A    O  
ATOM   4133  CB  ILE A 491      16.972  13.238 -27.971  1.00 95.44      A    C  
ATOM   4134  CG1 ILE A 491      18.243  13.793 -27.283  1.00 94.28      A    C  
ATOM   4135  CG2 ILE A 491      16.498  11.964 -27.240  1.00 94.14      A    C  
ATOM   4136  CD1 ILE A 491      17.982  14.435 -25.916  1.00 90.52      A    C  
ATOM   4137  N   ASN A 492      14.955  12.795 -30.355  1.00 94.52      A    N  
ATOM   4138  CA  ASN A 492      13.817  12.148 -31.014  1.00 93.63      A    C  
ATOM   4139  C   ASN A 492      14.186  11.611 -32.397  1.00 94.07      A    C  
ATOM   4140  O   ASN A 492      13.884  10.458 -32.722  1.00 93.19      A    O  
ATOM   4141  CB  ASN A 492      12.638  13.143 -31.115  1.00 91.89      A    C  
ATOM   4142  CG  ASN A 492      11.681  13.025 -29.945  1.00 82.66      A    C  
ATOM   4143  ND2 ASN A 492      10.746  13.938 -29.804  1.00 70.43      A    N  
ATOM   4144  OD1 ASN A 492      11.729  12.106 -29.176  1.00 73.05      A    O  
ATOM   4145  N   ARG A 493      14.876  12.411 -33.222  1.00 94.75      A    N  
ATOM   4146  CA  ARG A 493      15.313  12.013 -34.561  1.00 95.02      A    C  
ATOM   4147  C   ARG A 493      16.218  10.784 -34.517  1.00 95.33      A    C  
ATOM   4148  O   ARG A 493      15.979   9.828 -35.249  1.00 94.74      A    O  
ATOM   4149  CB  ARG A 493      16.019  13.197 -35.230  1.00 94.71      A    C  
ATOM   4150  CG  ARG A 493      16.310  12.936 -36.722  1.00 88.44      A    C  
ATOM   4151  CD  ARG A 493      17.129  14.090 -37.328  1.00 86.86      A    C  
ATOM   4152  NE  ARG A 493      18.527  14.089 -36.871  1.00 77.94      A    N  
ATOM   4153  CZ  ARG A 493      19.531  13.344 -37.336  1.00 71.51      A    C  
ATOM   4154  NH1 ARG A 493      19.359  12.494 -38.311  1.00 60.51      A    N1+
ATOM   4155  NH2 ARG A 493      20.716  13.456 -36.820  1.00 62.21      A    N  
ATOM   4156  N   ILE A 494      17.227  10.788 -33.658  1.00 95.83      A    N  
ATOM   4157  CA  ILE A 494      18.223   9.714 -33.582  1.00 95.59      A    C  
ATOM   4158  C   ILE A 494      17.631   8.421 -33.010  1.00 95.88      A    C  
ATOM   4159  O   ILE A 494      17.996   7.339 -33.460  1.00 94.62      A    O  
ATOM   4160  CB  ILE A 494      19.453  10.193 -32.774  1.00 93.74      A    C  
ATOM   4161  CG1 ILE A 494      20.218  11.260 -33.598  1.00 81.70      A    C  
ATOM   4162  CG2 ILE A 494      20.395   9.035 -32.423  1.00 76.74      A    C  
ATOM   4163  CD1 ILE A 494      21.381  11.898 -32.849  1.00 70.67      A    C  
ATOM   4164  N   VAL A 495      16.707   8.534 -32.049  1.00 95.82      A    N  
ATOM   4165  CA  VAL A 495      16.018   7.372 -31.480  1.00 95.42      A    C  
ATOM   4166  C   VAL A 495      15.134   6.715 -32.537  1.00 95.54      A    C  
ATOM   4167  O   VAL A 495      15.308   5.530 -32.808  1.00 94.86      A    O  
ATOM   4168  CB  VAL A 495      15.228   7.764 -30.209  1.00 94.33      A    C  
ATOM   4169  CG1 VAL A 495      14.317   6.641 -29.717  1.00 90.75      A    C  
ATOM   4170  CG2 VAL A 495      16.204   8.085 -29.069  1.00 90.86      A    C  
ATOM   4171  N   ARG A 496      14.275   7.476 -33.230  1.00 95.52      A    N  
ATOM   4172  CA  ARG A 496      13.422   6.934 -34.311  1.00 95.35      A    C  
ATOM   4173  C   ARG A 496      14.244   6.363 -35.460  1.00 95.75      A    C  
ATOM   4174  O   ARG A 496      13.940   5.288 -35.972  1.00 94.48      A    O  
ATOM   4175  CB  ARG A 496      12.436   8.003 -34.806  1.00 93.88      A    C  
ATOM   4176  CG  ARG A 496      11.314   8.275 -33.795  1.00 89.92      A    C  
ATOM   4177  CD  ARG A 496      10.251   9.197 -34.401  1.00 84.73      A    C  
ATOM   4178  NE  ARG A 496       9.064   9.338 -33.527  1.00 81.19      A    N  
ATOM   4179  CZ  ARG A 496       7.788   9.278 -33.875  1.00 77.48      A    C  
ATOM   4180  NH1 ARG A 496       7.397   9.084 -35.099  1.00 64.34      A    N1+
ATOM   4181  NH2 ARG A 496       6.863   9.425 -32.989  1.00 72.57      A    N  
ATOM   4182  N   GLN A 497      15.331   7.018 -35.850  1.00 96.02      A    N  
ATOM   4183  CA  GLN A 497      16.213   6.529 -36.924  1.00 95.92      A    C  
ATOM   4184  C   GLN A 497      16.890   5.188 -36.575  1.00 96.16      A    C  
ATOM   4185  O   GLN A 497      17.260   4.434 -37.480  1.00 94.90      A    O  
ATOM   4186  CB  GLN A 497      17.240   7.621 -37.232  1.00 94.83      A    C  
ATOM   4187  CG  GLN A 497      17.975   7.365 -38.558  1.00 84.57      A    C  
ATOM   4188  CD  GLN A 497      18.983   8.468 -38.908  1.00 81.40      A    C  
ATOM   4189  NE2 GLN A 497      19.377   8.550 -40.147  1.00 70.35      A    N  
ATOM   4190  OE1 GLN A 497      19.439   9.254 -38.085  1.00 73.13      A    O  
ATOM   4191  N   ALA A 498      17.046   4.873 -35.304  1.00 95.82      A    N  
ATOM   4192  CA  ALA A 498      17.594   3.588 -34.865  1.00 95.38      A    C  
ATOM   4193  C   ALA A 498      16.583   2.427 -34.964  1.00 95.50      A    C  
ATOM   4194  O   ALA A 498      16.999   1.276 -34.819  1.00 93.97      A    O  
ATOM   4195  CB  ALA A 498      18.141   3.744 -33.442  1.00 94.08      A    C  
ATOM   4196  N   MET A 499      15.296   2.694 -35.196  1.00 96.15      A    N  
ATOM   4197  CA  MET A 499      14.191   1.737 -35.125  1.00 96.03      A    C  
ATOM   4198  C   MET A 499      13.530   1.538 -36.499  1.00 96.38      A    C  
ATOM   4199  O   MET A 499      12.569   2.238 -36.813  1.00 95.08      A    O  
ATOM   4200  CB  MET A 499      13.171   2.214 -34.079  1.00 94.37      A    C  
ATOM   4201  CG  MET A 499      13.748   2.276 -32.668  1.00 91.00      A    C  
ATOM   4202  SD  MET A 499      12.569   2.901 -31.441  1.00 88.62      A    S  
ATOM   4203  CE  MET A 499      13.675   3.140 -30.039  1.00 79.82      A    C  
ATOM   4204  N   PRO A 500      13.997   0.588 -37.336  1.00 96.17      A    N  
ATOM   4205  CA  PRO A 500      13.341   0.270 -38.602  1.00 95.72      A    C  
ATOM   4206  C   PRO A 500      11.885  -0.153 -38.409  1.00 95.82      A    C  
ATOM   4207  O   PRO A 500      11.578  -0.902 -37.481  1.00 94.50      A    O  
ATOM   4208  CB  PRO A 500      14.173  -0.855 -39.230  1.00 94.10      A    C  
ATOM   4209  CG  PRO A 500      15.541  -0.713 -38.565  1.00 91.46      A    C  
ATOM   4210  CD  PRO A 500      15.202  -0.203 -37.176  1.00 94.68      A    C  
ATOM   4211  N   GLU A 501      10.983   0.263 -39.310  1.00 96.33      A    N  
ATOM   4212  CA  GLU A 501       9.544  -0.019 -39.216  1.00 96.08      A    C  
ATOM   4213  C   GLU A 501       9.206  -1.515 -39.326  1.00 96.05      A    C  
ATOM   4214  O   GLU A 501       8.200  -1.976 -38.786  1.00 93.91      A    O  
ATOM   4215  CB  GLU A 501       8.774   0.724 -40.321  1.00 94.07      A    C  
ATOM   4216  CG  GLU A 501       8.898   2.246 -40.268  1.00 86.65      A    C  
ATOM   4217  CD  GLU A 501       7.963   2.962 -41.275  1.00 86.54      A    C  
ATOM   4218  OE1 GLU A 501       7.885   4.206 -41.256  1.00 78.79      A    O  
ATOM   4219  OE2 GLU A 501       7.277   2.300 -42.075  1.00 81.23      A    O1-
ATOM   4220  N   LYS A 502      10.020  -2.267 -40.050  1.00 95.04      A    N  
ATOM   4221  CA  LYS A 502       9.783  -3.681 -40.317  1.00 94.54      A    C  
ATOM   4222  C   LYS A 502      11.081  -4.441 -40.506  1.00 94.76      A    C  
ATOM   4223  O   LYS A 502      12.125  -3.870 -40.836  1.00 92.66      A    O  
ATOM   4224  CB  LYS A 502       8.843  -3.843 -41.532  1.00 91.60      A    C  
ATOM   4225  CG  LYS A 502       9.430  -3.295 -42.842  1.00 83.61      A    C  
ATOM   4226  CD  LYS A 502       8.404  -3.435 -43.973  1.00 83.01      A    C  
ATOM   4227  CE  LYS A 502       8.957  -2.874 -45.275  1.00 70.39      A    C  
ATOM   4228  NZ  LYS A 502       7.937  -2.929 -46.344  1.00 64.65      A    N1+
ATOM   4229  N   ASN A 503      10.984  -5.744 -40.351  1.00 93.52      A    N  
ATOM   4230  CA  ASN A 503      12.001  -6.712 -40.724  1.00 92.70      A    C  
ATOM   4231  C   ASN A 503      11.373  -7.776 -41.654  1.00 92.96      A    C  
ATOM   4232  O   ASN A 503      10.192  -7.659 -41.991  1.00 91.02      A    O  
ATOM   4233  CB  ASN A 503      12.652  -7.217 -39.423  1.00 90.56      A    C  
ATOM   4234  CG  ASN A 503      11.738  -8.043 -38.550  1.00 89.32      A    C  
ATOM   4235  ND2 ASN A 503      11.822  -7.879 -37.248  1.00 81.99      A    N  
ATOM   4236  OD1 ASN A 503      10.981  -8.868 -39.022  1.00 81.49      A    O  
ATOM   4237  N   PRO A 504      12.108  -8.794 -42.116  1.00 91.92      A    N  
ATOM   4238  CA  PRO A 504      11.540  -9.822 -42.988  1.00 90.82      A    C  
ATOM   4239  C   PRO A 504      10.420 -10.670 -42.364  1.00 90.11      A    C  
ATOM   4240  O   PRO A 504       9.705 -11.350 -43.098  1.00 85.82      A    O  
ATOM   4241  CB  PRO A 504      12.725 -10.703 -43.388  1.00 89.27      A    C  
ATOM   4242  CG  PRO A 504      13.932  -9.776 -43.244  1.00 87.36      A    C  
ATOM   4243  CD  PRO A 504      13.547  -8.938 -42.032  1.00 90.82      A    C  
ATOM   4244  N   SER A 505      10.279 -10.657 -41.050  1.00 91.08      A    N  
ATOM   4245  CA  SER A 505       9.358 -11.517 -40.294  1.00 90.39      A    C  
ATOM   4246  C   SER A 505       8.162 -10.754 -39.718  1.00 91.26      A    C  
ATOM   4247  O   SER A 505       7.069 -11.297 -39.685  1.00 88.90      A    O  
ATOM   4248  CB  SER A 505      10.123 -12.180 -39.155  1.00 86.98      A    C  
ATOM   4249  OG  SER A 505      11.220 -12.929 -39.659  1.00 78.00      A    O  
ATOM   4250  N   PHE A 506       8.385  -9.520 -39.291  1.00 92.01      A    N  
ATOM   4251  CA  PHE A 506       7.392  -8.733 -38.565  1.00 92.21      A    C  
ATOM   4252  C   PHE A 506       7.388  -7.262 -39.004  1.00 93.90      A    C  
ATOM   4253  O   PHE A 506       8.439  -6.679 -39.276  1.00 92.76      A    O  
ATOM   4254  CB  PHE A 506       7.672  -8.813 -37.057  1.00 88.18      A    C  
ATOM   4255  CG  PHE A 506       7.703 -10.220 -36.500  1.00 85.93      A    C  
ATOM   4256  CD1 PHE A 506       6.509 -10.940 -36.337  1.00 75.82      A    C  
ATOM   4257  CD2 PHE A 506       8.923 -10.819 -36.151  1.00 76.50      A    C  
ATOM   4258  CE1 PHE A 506       6.522 -12.239 -35.818  1.00 69.71      A    C  
ATOM   4259  CE2 PHE A 506       8.946 -12.123 -35.633  1.00 70.49      A    C  
ATOM   4260  CZ  PHE A 506       7.745 -12.825 -35.461  1.00 69.39      A    C  
ATOM   4261  N   THR A 507       6.195  -6.666 -38.965  1.00 94.95      A    N  
ATOM   4262  CA  THR A 507       6.042  -5.210 -38.914  1.00 95.48      A    C  
ATOM   4263  C   THR A 507       5.922  -4.798 -37.454  1.00 96.00      A    C  
ATOM   4264  O   THR A 507       5.172  -5.406 -36.690  1.00 95.39      A    O  
ATOM   4265  CB  THR A 507       4.825  -4.747 -39.729  1.00 94.71      A    C  
ATOM   4266  CG2 THR A 507       4.665  -3.232 -39.757  1.00 88.16      A    C  
ATOM   4267  OG1 THR A 507       4.994  -5.160 -41.078  1.00 88.79      A    O  
ATOM   4268  N   TRP A 508       6.672  -3.775 -37.046  1.00 96.18      A    N  
ATOM   4269  CA  TRP A 508       6.588  -3.265 -35.681  1.00 96.57      A    C  
ATOM   4270  C   TRP A 508       5.305  -2.454 -35.481  1.00 96.81      A    C  
ATOM   4271  O   TRP A 508       4.904  -1.705 -36.368  1.00 96.05      A    O  
ATOM   4272  CB  TRP A 508       7.844  -2.471 -35.333  1.00 96.01      A    C  
ATOM   4273  CG  TRP A 508       9.015  -3.347 -35.043  1.00 95.39      A    C  
ATOM   4274  CD1 TRP A 508       9.944  -3.749 -35.939  1.00 93.30      A    C  
ATOM   4275  CD2 TRP A 508       9.315  -4.048 -33.795  1.00 94.18      A    C  
ATOM   4276  CE2 TRP A 508      10.437  -4.886 -34.025  1.00 93.44      A    C  
ATOM   4277  CE3 TRP A 508       8.726  -4.075 -32.514  1.00 93.11      A    C  
ATOM   4278  NE1 TRP A 508      10.805  -4.658 -35.339  1.00 92.85      A    N  
ATOM   4279  CZ2 TRP A 508      10.936  -5.757 -33.036  1.00 92.24      A    C  
ATOM   4280  CZ3 TRP A 508       9.232  -4.927 -31.521  1.00 91.28      A    C  
ATOM   4281  CH2 TRP A 508      10.318  -5.775 -31.785  1.00 91.17      A    C  
ATOM   4282  N   ALA A 509       4.682  -2.601 -34.318  1.00 96.83      A    N  
ATOM   4283  CA  ALA A 509       3.420  -1.949 -34.014  1.00 96.99      A    C  
ATOM   4284  C   ALA A 509       3.412  -1.341 -32.604  1.00 96.82      A    C  
ATOM   4285  O   ALA A 509       4.111  -1.801 -31.706  1.00 95.93      A    O  
ATOM   4286  CB  ALA A 509       2.284  -2.953 -34.226  1.00 96.46      A    C  
ATOM   4287  N   ASN A 510       2.592  -0.312 -32.421  1.00 96.06      A    N  
ATOM   4288  CA  ASN A 510       2.352   0.334 -31.132  1.00 95.64      A    C  
ATOM   4289  C   ASN A 510       0.915   0.062 -30.697  1.00 95.48      A    C  
ATOM   4290  O   ASN A 510      -0.006   0.241 -31.486  1.00 94.50      A    O  
ATOM   4291  CB  ASN A 510       2.593   1.851 -31.255  1.00 95.15      A    C  
ATOM   4292  CG  ASN A 510       3.988   2.195 -31.752  1.00 94.86      A    C  
ATOM   4293  ND2 ASN A 510       4.130   2.432 -33.039  1.00 88.64      A    N  
ATOM   4294  OD1 ASN A 510       4.942   2.261 -31.004  1.00 88.62      A    O  
ATOM   4295  N   TRP A 511       0.688  -0.311 -29.452  1.00 93.85      A    N  
ATOM   4296  CA  TRP A 511      -0.645  -0.230 -28.862  1.00 93.12      A    C  
ATOM   4297  C   TRP A 511      -0.896   1.184 -28.359  1.00 92.41      A    C  
ATOM   4298  O   TRP A 511      -0.067   1.753 -27.639  1.00 90.79      A    O  
ATOM   4299  CB  TRP A 511      -0.850  -1.255 -27.753  1.00 92.76      A    C  
ATOM   4300  CG  TRP A 511      -1.152  -2.632 -28.244  1.00 92.50      A    C  
ATOM   4301  CD1 TRP A 511      -2.049  -2.958 -29.195  1.00 88.79      A    C  
ATOM   4302  CD2 TRP A 511      -0.572  -3.881 -27.788  1.00 91.57      A    C  
ATOM   4303  CE2 TRP A 511      -1.160  -4.938 -28.531  1.00 91.16      A    C  
ATOM   4304  CE3 TRP A 511       0.398  -4.214 -26.818  1.00 90.14      A    C  
ATOM   4305  NE1 TRP A 511      -2.051  -4.338 -29.370  1.00 89.41      A    N  
ATOM   4306  CZ2 TRP A 511      -0.795  -6.288 -28.337  1.00 89.52      A    C  
ATOM   4307  CZ3 TRP A 511       0.760  -5.560 -26.619  1.00 86.26      A    C  
ATOM   4308  CH2 TRP A 511       0.170  -6.575 -27.376  1.00 87.79      A    C  
ATOM   4309  N   ILE A 512      -2.050   1.740 -28.718  1.00 92.72      A    N  
ATOM   4310  CA  ILE A 512      -2.449   3.103 -28.374  1.00 91.94      A    C  
ATOM   4311  C   ILE A 512      -3.634   3.034 -27.419  1.00 91.05      A    C  
ATOM   4312  O   ILE A 512      -4.790   3.039 -27.836  1.00 88.79      A    O  
ATOM   4313  CB  ILE A 512      -2.739   3.943 -29.634  1.00 91.25      A    C  
ATOM   4314  CG1 ILE A 512      -1.617   3.859 -30.693  1.00 89.22      A    C  
ATOM   4315  CG2 ILE A 512      -2.976   5.410 -29.241  1.00 89.26      A    C  
ATOM   4316  CD1 ILE A 512      -0.234   4.310 -30.226  1.00 82.54      A    C  
ATOM   4317  N   PHE A 513      -3.317   2.977 -26.132  1.00 89.11      A    N  
ATOM   4318  CA  PHE A 513      -4.275   3.082 -25.041  1.00 87.96      A    C  
ATOM   4319  C   PHE A 513      -4.676   4.543 -24.811  1.00 86.50      A    C  
ATOM   4320  O   PHE A 513      -3.943   5.479 -25.177  1.00 83.66      A    O  
ATOM   4321  CB  PHE A 513      -3.672   2.465 -23.767  1.00 87.43      A    C  
ATOM   4322  CG  PHE A 513      -3.474   0.973 -23.852  1.00 87.89      A    C  
ATOM   4323  CD1 PHE A 513      -4.502   0.099 -23.451  1.00 83.81      A    C  
ATOM   4324  CD2 PHE A 513      -2.270   0.429 -24.327  1.00 83.72      A    C  
ATOM   4325  CE1 PHE A 513      -4.339  -1.293 -23.540  1.00 82.73      A    C  
ATOM   4326  CE2 PHE A 513      -2.104  -0.960 -24.428  1.00 82.62      A    C  
ATOM   4327  CZ  PHE A 513      -3.141  -1.825 -24.041  1.00 84.74      A    C  
ATOM   4328  N   GLN A 514      -5.823   4.756 -24.168  1.00 85.30      A    N  
ATOM   4329  CA  GLN A 514      -6.280   6.085 -23.811  1.00 84.00      A    C  
ATOM   4330  C   GLN A 514      -5.313   6.731 -22.818  1.00 84.12      A    C  
ATOM   4331  O   GLN A 514      -4.942   6.188 -21.784  1.00 81.32      A    O  
ATOM   4332  CB  GLN A 514      -7.702   6.027 -23.243  1.00 81.27      A    C  
ATOM   4333  CG  GLN A 514      -8.345   7.413 -23.195  1.00 74.27      A    C  
ATOM   4334  CD  GLN A 514      -9.741   7.394 -22.574  1.00 70.32      A    C  
ATOM   4335  NE2 GLN A 514     -10.709   8.053 -23.146  1.00 61.19      A    N  
ATOM   4336  OE1 GLN A 514      -9.967   6.809 -21.533  1.00 63.24      A    O  
ATOM   4337  N   ARG A 515      -4.932   7.965 -23.106  1.00 83.15      A    N  
ATOM   4338  CA  ARG A 515      -4.107   8.744 -22.188  1.00 83.08      A    C  
ATOM   4339  C   ARG A 515      -4.957   9.299 -21.055  1.00 81.70      A    C  
ATOM   4340  O   ARG A 515      -5.591  10.335 -21.200  1.00 78.24      A    O  
ATOM   4341  CB  ARG A 515      -3.364   9.827 -22.981  1.00 82.12      A    C  
ATOM   4342  CG  ARG A 515      -2.457  10.654 -22.064  1.00 80.80      A    C  
ATOM   4343  CD  ARG A 515      -1.727  11.686 -22.910  1.00 80.08      A    C  
ATOM   4344  NE  ARG A 515      -0.985  12.645 -22.072  1.00 79.97      A    N  
ATOM   4345  CZ  ARG A 515      -0.337  13.711 -22.521  1.00 80.91      A    C  
ATOM   4346  NH1 ARG A 515      -0.291  13.984 -23.790  1.00 74.16      A    N1+
ATOM   4347  NH2 ARG A 515       0.252  14.509 -21.698  1.00 75.72      A    N  
ATOM   4348  N   LYS A 516      -4.884   8.670 -19.885  1.00 78.93      A    N  
ATOM   4349  CA  LYS A 516      -5.540   9.126 -18.647  1.00 76.78      A    C  
ATOM   4350  C   LYS A 516      -4.592   9.858 -17.670  1.00 76.66      A    C  
ATOM   4351  O   LYS A 516      -4.974  10.222 -16.563  1.00 70.83      A    O  
ATOM   4352  CB  LYS A 516      -6.257   7.940 -17.986  1.00 73.58      A    C  
ATOM   4353  CG  LYS A 516      -7.361   7.318 -18.875  1.00 69.55      A    C  
ATOM   4354  CD  LYS A 516      -8.177   6.260 -18.127  1.00 63.82      A    C  
ATOM   4355  CE  LYS A 516      -9.318   5.709 -19.002  1.00 58.72      A    C  
ATOM   4356  NZ  LYS A 516     -10.259   4.831 -18.266  1.00 51.99      A    N1+
ATOM   4357  N   MET A 517      -3.331  10.086 -18.072  1.00 76.26      A    N  
ATOM   4358  CA  MET A 517      -2.252  10.595 -17.228  1.00 75.88      A    C  
ATOM   4359  C   MET A 517      -1.391  11.623 -17.969  1.00 77.27      A    C  
ATOM   4360  O   MET A 517      -1.515  11.815 -19.177  1.00 73.91      A    O  
ATOM   4361  CB  MET A 517      -1.410   9.415 -16.714  1.00 72.25      A    C  
ATOM   4362  CG  MET A 517      -0.890   8.497 -17.816  1.00 66.53      A    C  
ATOM   4363  SD  MET A 517      -0.167   6.984 -17.163  1.00 62.21      A    S  
ATOM   4364  CE  MET A 517      -0.167   5.951 -18.625  1.00 56.83      A    C  
ATOM   4365  N   LYS A 518      -0.484  12.291 -17.241  1.00 76.95      A    N  
ATOM   4366  CA  LYS A 518       0.453  13.242 -17.849  1.00 76.73      A    C  
ATOM   4367  C   LYS A 518       1.532  12.583 -18.705  1.00 77.96      A    C  
ATOM   4368  O   LYS A 518       2.030  13.211 -19.633  1.00 74.88      A    O  
ATOM   4369  CB  LYS A 518       1.059  14.169 -16.778  1.00 74.16      A    C  
ATOM   4370  CG  LYS A 518       2.030  13.485 -15.799  1.00 70.71      A    C  
ATOM   4371  CD  LYS A 518       2.575  14.537 -14.826  1.00 68.85      A    C  
ATOM   4372  CE  LYS A 518       3.604  13.990 -13.848  1.00 63.90      A    C  
ATOM   4373  NZ  LYS A 518       4.105  15.075 -12.981  1.00 59.39      A    N1+
ATOM   4374  N   SER A 519       1.866  11.327 -18.415  1.00 77.76      A    N  
ATOM   4375  CA  SER A 519       2.799  10.539 -19.218  1.00 78.05      A    C  
ATOM   4376  C   SER A 519       2.255  10.368 -20.636  1.00 79.85      A    C  
ATOM   4377  O   SER A 519       1.064  10.105 -20.829  1.00 77.49      A    O  
ATOM   4378  CB  SER A 519       3.044   9.162 -18.585  1.00 74.79      A    C  
ATOM   4379  OG  SER A 519       3.514   9.328 -17.268  1.00 67.92      A    O  
ATOM   4380  N   THR A 520       3.132  10.523 -21.619  1.00 81.28      A    N  
ATOM   4381  CA  THR A 520       2.763  10.415 -23.027  1.00 81.38      A    C  
ATOM   4382  C   THR A 520       2.988   8.982 -23.509  1.00 81.53      A    C  
ATOM   4383  O   THR A 520       4.136   8.531 -23.476  1.00 77.49      A    O  
ATOM   4384  CB  THR A 520       3.576  11.393 -23.886  1.00 79.38      A    C  
ATOM   4385  CG2 THR A 520       3.151  12.833 -23.617  1.00 71.79      A    C  
ATOM   4386  OG1 THR A 520       4.951  11.304 -23.582  1.00 72.30      A    O  
ATOM   4387  N   PRO A 521       1.944   8.277 -23.983  1.00 80.79      A    N  
ATOM   4388  CA  PRO A 521       2.126   7.038 -24.730  1.00 79.85      A    C  
ATOM   4389  C   PRO A 521       3.042   7.269 -25.938  1.00 81.86      A    C  
ATOM   4390  O   PRO A 521       2.981   8.321 -26.577  1.00 78.37      A    O  
ATOM   4391  CB  PRO A 521       0.720   6.603 -25.166  1.00 75.42      A    C  
ATOM   4392  CG  PRO A 521      -0.202   7.315 -24.178  1.00 71.81      A    C  
ATOM   4393  CD  PRO A 521       0.536   8.619 -23.889  1.00 74.01      A    C  
ATOM   4394  N   GLN A 522       3.905   6.302 -26.235  1.00 83.70      A    N  
ATOM   4395  CA  GLN A 522       4.906   6.452 -27.282  1.00 84.25      A    C  
ATOM   4396  C   GLN A 522       4.454   5.758 -28.569  1.00 87.40      A    C  
ATOM   4397  O   GLN A 522       3.937   4.649 -28.535  1.00 85.87      A    O  
ATOM   4398  CB  GLN A 522       6.240   5.875 -26.800  1.00 78.74      A    C  
ATOM   4399  CG  GLN A 522       6.810   6.657 -25.609  1.00 72.08      A    C  
ATOM   4400  CD  GLN A 522       8.106   6.057 -25.078  1.00 65.62      A    C  
ATOM   4401  NE2 GLN A 522       8.914   6.838 -24.424  1.00 57.61      A    N  
ATOM   4402  OE1 GLN A 522       8.406   4.886 -25.224  1.00 60.07      A    O  
ATOM   4403  N   GLU A 523       4.727   6.398 -29.701  1.00 90.66      A    N  
ATOM   4404  CA  GLU A 523       4.554   5.819 -31.026  1.00 91.93      A    C  
ATOM   4405  C   GLU A 523       5.903   5.792 -31.752  1.00 92.88      A    C  
ATOM   4406  O   GLU A 523       6.442   6.823 -32.182  1.00 91.16      A    O  
ATOM   4407  CB  GLU A 523       3.480   6.565 -31.839  1.00 90.23      A    C  
ATOM   4408  CG  GLU A 523       2.085   6.334 -31.255  1.00 86.62      A    C  
ATOM   4409  CD  GLU A 523       0.975   6.883 -32.155  1.00 89.63      A    C  
ATOM   4410  OE1 GLU A 523       0.269   7.815 -31.721  1.00 84.31      A    O  
ATOM   4411  OE2 GLU A 523       0.794   6.365 -33.267  1.00 86.83      A    O1-
ATOM   4412  N   TYR A 524       6.461   4.601 -31.867  1.00 95.15      A    N  
ATOM   4413  CA  TYR A 524       7.712   4.351 -32.571  1.00 95.51      A    C  
ATOM   4414  C   TYR A 524       7.476   3.919 -34.018  1.00 96.01      A    C  
ATOM   4415  O   TYR A 524       6.348   3.579 -34.384  1.00 95.01      A    O  
ATOM   4416  CB  TYR A 524       8.549   3.345 -31.782  1.00 94.88      A    C  
ATOM   4417  CG  TYR A 524       9.055   3.906 -30.477  1.00 94.08      A    C  
ATOM   4418  CD1 TYR A 524       9.893   5.040 -30.463  1.00 90.83      A    C  
ATOM   4419  CD2 TYR A 524       8.644   3.328 -29.262  1.00 90.50      A    C  
ATOM   4420  CE1 TYR A 524      10.316   5.597 -29.254  1.00 88.80      A    C  
ATOM   4421  CE2 TYR A 524       9.063   3.875 -28.045  1.00 88.65      A    C  
ATOM   4422  CZ  TYR A 524       9.892   5.020 -28.042  1.00 90.09      A    C  
ATOM   4423  OH  TYR A 524      10.274   5.579 -26.860  1.00 87.47      A    O  
ATOM   4424  N   PRO A 525       8.498   3.919 -34.881  1.00 96.36      A    N  
ATOM   4425  CA  PRO A 525       8.359   3.572 -36.287  1.00 96.36      A    C  
ATOM   4426  C   PRO A 525       7.718   2.196 -36.519  1.00 96.43      A    C  
ATOM   4427  O   PRO A 525       8.165   1.189 -35.976  1.00 95.24      A    O  
ATOM   4428  CB  PRO A 525       9.768   3.652 -36.872  1.00 95.57      A    C  
ATOM   4429  CG  PRO A 525      10.441   4.694 -35.991  1.00 94.26      A    C  
ATOM   4430  CD  PRO A 525       9.849   4.399 -34.616  1.00 95.67      A    C  
ATOM   4431  N   GLY A 526       6.688   2.175 -37.371  1.00 96.48      A    N  
ATOM   4432  CA  GLY A 526       5.878   1.010 -37.680  1.00 96.37      A    C  
ATOM   4433  C   GLY A 526       4.435   1.392 -37.985  1.00 96.63      A    C  
ATOM   4434  O   GLY A 526       4.170   2.345 -38.708  1.00 94.63      A    O  
ATOM   4435  N   VAL A 527       3.510   0.635 -37.413  1.00 96.94      A    N  
ATOM   4436  CA  VAL A 527       2.064   0.890 -37.449  1.00 96.95      A    C  
ATOM   4437  C   VAL A 527       1.537   1.092 -36.034  1.00 96.98      A    C  
ATOM   4438  O   VAL A 527       2.217   0.776 -35.059  1.00 95.92      A    O  
ATOM   4439  CB  VAL A 527       1.300  -0.221 -38.201  1.00 96.08      A    C  
ATOM   4440  CG1 VAL A 527       1.782  -0.339 -39.650  1.00 92.39      A    C  
ATOM   4441  CG2 VAL A 527       1.416  -1.585 -37.525  1.00 91.29      A    C  
ATOM   4442  N   SER A 528       0.305   1.609 -35.919  1.00 96.53      A    N  
ATOM   4443  CA  SER A 528      -0.342   1.755 -34.622  1.00 96.29      A    C  
ATOM   4444  C   SER A 528      -1.664   0.993 -34.572  1.00 96.37      A    C  
ATOM   4445  O   SER A 528      -2.406   0.947 -35.553  1.00 95.12      A    O  
ATOM   4446  CB  SER A 528      -0.523   3.231 -34.273  1.00 95.04      A    C  
ATOM   4447  OG  SER A 528       0.750   3.783 -33.983  1.00 89.63      A    O  
ATOM   4448  N   VAL A 529      -1.970   0.393 -33.437  1.00 95.84      A    N  
ATOM   4449  CA  VAL A 529      -3.222  -0.304 -33.162  1.00 95.43      A    C  
ATOM   4450  C   VAL A 529      -3.933   0.418 -32.031  1.00 94.58      A    C  
ATOM   4451  O   VAL A 529      -3.477   0.420 -30.883  1.00 93.17      A    O  
ATOM   4452  CB  VAL A 529      -3.003  -1.789 -32.836  1.00 95.28      A    C  
ATOM   4453  CG1 VAL A 529      -4.334  -2.492 -32.570  1.00 93.62      A    C  
ATOM   4454  CG2 VAL A 529      -2.305  -2.498 -34.004  1.00 93.74      A    C  
ATOM   4455  N   LYS A 530      -5.049   1.065 -32.354  1.00 93.31      A    N  
ATOM   4456  CA  LYS A 530      -5.839   1.853 -31.419  1.00 92.54      A    C  
ATOM   4457  C   LYS A 530      -6.780   0.957 -30.622  1.00 92.56      A    C  
ATOM   4458  O   LYS A 530      -7.482   0.126 -31.206  1.00 90.74      A    O  
ATOM   4459  CB  LYS A 530      -6.619   2.940 -32.174  1.00 90.53      A    C  
ATOM   4460  CG  LYS A 530      -5.702   3.946 -32.901  1.00 86.61      A    C  
ATOM   4461  CD  LYS A 530      -6.478   4.937 -33.786  1.00 83.96      A    C  
ATOM   4462  CE  LYS A 530      -7.171   4.219 -34.945  1.00 76.78      A    C  
ATOM   4463  NZ  LYS A 530      -7.532   5.124 -36.063  1.00 71.61      A    N1+
ATOM   4464  N   LEU A 531      -6.845   1.201 -29.323  1.00 91.32      A    N  
ATOM   4465  CA  LEU A 531      -7.979   0.821 -28.490  1.00 90.28      A    C  
ATOM   4466  C   LEU A 531      -8.945   2.012 -28.455  1.00 89.38      A    C  
ATOM   4467  O   LEU A 531      -9.668   2.226 -29.435  1.00 85.07      A    O  
ATOM   4468  CB  LEU A 531      -7.501   0.336 -27.099  1.00 88.56      A    C  
ATOM   4469  CG  LEU A 531      -6.853  -1.066 -27.126  1.00 86.92      A    C  
ATOM   4470  CD1 LEU A 531      -5.356  -1.029 -27.488  1.00 78.98      A    C  
ATOM   4471  CD2 LEU A 531      -6.964  -1.720 -25.740  1.00 77.94      A    C  
ATOM   4472  N   THR A 532      -8.935   2.830 -27.393  1.00 89.03      A    N  
ATOM   4473  CA  THR A 532      -9.720   4.076 -27.344  1.00 87.66      A    C  
ATOM   4474  C   THR A 532      -8.863   5.337 -27.533  1.00 87.34      A    C  
ATOM   4475  O   THR A 532      -9.378   6.436 -27.712  1.00 83.56      A    O  
ATOM   4476  CB  THR A 532     -10.534   4.182 -26.046  1.00 85.10      A    C  
ATOM   4477  CG2 THR A 532     -11.336   2.915 -25.730  1.00 76.86      A    C  
ATOM   4478  OG1 THR A 532      -9.714   4.469 -24.959  1.00 78.10      A    O  
ATOM   4479  N   GLY A 533      -7.541   5.181 -27.557  1.00 88.04      A    N  
ATOM   4480  CA  GLY A 533      -6.588   6.257 -27.801  1.00 88.36      A    C  
ATOM   4481  C   GLY A 533      -6.549   6.740 -29.252  1.00 89.62      A    C  
ATOM   4482  O   GLY A 533      -7.088   6.132 -30.176  1.00 88.23      A    O  
ATOM   4483  N   HIS A 534      -5.859   7.856 -29.464  1.00 90.90      A    N  
ATOM   4484  CA  HIS A 534      -5.633   8.442 -30.782  1.00 91.37      A    C  
ATOM   4485  C   HIS A 534      -4.175   8.303 -31.215  1.00 92.13      A    C  
ATOM   4486  O   HIS A 534      -3.263   8.624 -30.454  1.00 90.63      A    O  
ATOM   4487  CB  HIS A 534      -6.087   9.905 -30.796  1.00 90.11      A    C  
ATOM   4488  CG  HIS A 534      -7.568  10.071 -30.602  1.00 88.05      A    C  
ATOM   4489  CD2 HIS A 534      -8.199  10.712 -29.569  1.00 74.79      A    C  
ATOM   4490  ND1 HIS A 534      -8.555   9.581 -31.430  1.00 74.55      A    N  
ATOM   4491  CE1 HIS A 534      -9.746   9.919 -30.906  1.00 76.43      A    C  
ATOM   4492  NE2 HIS A 534      -9.565  10.616 -29.784  1.00 78.96      A    N  
ATOM   4493  N   SER A 535      -3.976   7.868 -32.461  1.00 92.61      A    N  
ATOM   4494  CA  SER A 535      -2.659   7.745 -33.081  1.00 93.29      A    C  
ATOM   4495  C   SER A 535      -2.208   9.059 -33.733  1.00 93.08      A    C  
ATOM   4496  O   SER A 535      -3.035   9.838 -34.209  1.00 91.80      A    O  
ATOM   4497  CB  SER A 535      -2.685   6.616 -34.113  1.00 93.04      A    C  
ATOM   4498  OG  SER A 535      -1.407   6.441 -34.696  1.00 89.89      A    O  
ATOM   4499  N   GLU A 536      -0.894   9.273 -33.792  1.00 92.83      A    N  
ATOM   4500  CA  GLU A 536      -0.278  10.314 -34.618  1.00 92.41      A    C  
ATOM   4501  C   GLU A 536      -0.096   9.882 -36.083  1.00 92.97      A    C  
ATOM   4502  O   GLU A 536       0.211  10.707 -36.942  1.00 90.76      A    O  
ATOM   4503  CB  GLU A 536       1.054  10.788 -33.990  1.00 89.78      A    C  
ATOM   4504  CG  GLU A 536       2.194   9.752 -34.036  1.00 83.38      A    C  
ATOM   4505  CD  GLU A 536       3.508  10.219 -33.369  1.00 85.09      A    C  
ATOM   4506  OE1 GLU A 536       4.584   9.662 -33.705  1.00 77.81      A    O  
ATOM   4507  OE2 GLU A 536       3.486  11.133 -32.521  1.00 80.85      A    O1-
ATOM   4508  N   TYR A 537      -0.267   8.588 -36.372  1.00 93.75      A    N  
ATOM   4509  CA  TYR A 537      -0.075   8.037 -37.707  1.00 94.20      A    C  
ATOM   4510  C   TYR A 537      -1.329   8.190 -38.585  1.00 93.91      A    C  
ATOM   4511  O   TYR A 537      -2.455   8.189 -38.081  1.00 91.96      A    O  
ATOM   4512  CB  TYR A 537       0.396   6.584 -37.619  1.00 93.93      A    C  
ATOM   4513  CG  TYR A 537       1.802   6.373 -37.066  1.00 93.99      A    C  
ATOM   4514  CD1 TYR A 537       2.721   7.436 -36.960  1.00 90.13      A    C  
ATOM   4515  CD2 TYR A 537       2.201   5.086 -36.674  1.00 90.40      A    C  
ATOM   4516  CE1 TYR A 537       4.012   7.226 -36.462  1.00 89.26      A    C  
ATOM   4517  CE2 TYR A 537       3.497   4.857 -36.180  1.00 89.71      A    C  
ATOM   4518  CZ  TYR A 537       4.404   5.932 -36.068  1.00 91.26      A    C  
ATOM   4519  OH  TYR A 537       5.662   5.727 -35.579  1.00 88.74      A    O  
ATOM   4520  N   PRO A 538      -1.150   8.322 -39.912  1.00 93.34      A    N  
ATOM   4521  CA  PRO A 538      -2.263   8.365 -40.848  1.00 92.72      A    C  
ATOM   4522  C   PRO A 538      -3.032   7.031 -40.854  1.00 92.53      A    C  
ATOM   4523  O   PRO A 538      -2.485   5.990 -40.493  1.00 90.66      A    O  
ATOM   4524  CB  PRO A 538      -1.636   8.673 -42.208  1.00 91.34      A    C  
ATOM   4525  CG  PRO A 538      -0.239   8.070 -42.096  1.00 89.89      A    C  
ATOM   4526  CD  PRO A 538       0.115   8.311 -40.635  1.00 92.66      A    C  
ATOM   4527  N   ASP A 539      -4.277   7.071 -41.332  1.00 92.30      A    N  
ATOM   4528  CA  ASP A 539      -5.182   5.910 -41.315  1.00 91.41      A    C  
ATOM   4529  C   ASP A 539      -4.612   4.676 -42.029  1.00 92.11      A    C  
ATOM   4530  O   ASP A 539      -4.847   3.553 -41.604  1.00 89.89      A    O  
ATOM   4531  CB  ASP A 539      -6.537   6.305 -41.930  1.00 88.46      A    C  
ATOM   4532  CG  ASP A 539      -7.323   7.315 -41.082  1.00 83.22      A    C  
ATOM   4533  OD1 ASP A 539      -7.168   7.301 -39.840  1.00 77.88      A    O  
ATOM   4534  OD2 ASP A 539      -8.085   8.099 -41.682  1.00 77.09      A    O1-
ATOM   4535  N   GLU A 540      -3.783   4.865 -43.038  1.00 92.69      A    N  
ATOM   4536  CA  GLU A 540      -3.093   3.788 -43.757  1.00 92.66      A    C  
ATOM   4537  C   GLU A 540      -2.119   2.976 -42.880  1.00 93.28      A    C  
ATOM   4538  O   GLU A 540      -1.765   1.839 -43.204  1.00 91.02      A    O  
ATOM   4539  CB  GLU A 540      -2.275   4.414 -44.903  1.00 91.05      A    C  
ATOM   4540  CG  GLU A 540      -3.079   5.256 -45.900  1.00 80.85      A    C  
ATOM   4541  CD  GLU A 540      -2.314   6.499 -46.404  1.00 73.35      A    C  
ATOM   4542  OE1 GLU A 540      -2.943   7.298 -47.122  1.00 64.94      A    O  
ATOM   4543  OE2 GLU A 540      -1.122   6.662 -46.047  1.00 67.37      A    O1-
ATOM   4544  N   LYS A 541      -1.676   3.566 -41.771  1.00 94.83      A    N  
ATOM   4545  CA  LYS A 541      -0.775   2.949 -40.785  1.00 95.30      A    C  
ATOM   4546  C   LYS A 541      -1.441   2.775 -39.417  1.00 95.97      A    C  
ATOM   4547  O   LYS A 541      -0.752   2.470 -38.438  1.00 94.39      A    O  
ATOM   4548  CB  LYS A 541       0.521   3.766 -40.666  1.00 94.41      A    C  
ATOM   4549  CG  LYS A 541       1.418   3.693 -41.910  1.00 91.91      A    C  
ATOM   4550  CD  LYS A 541       2.792   4.294 -41.580  1.00 87.92      A    C  
ATOM   4551  CE  LYS A 541       3.806   4.060 -42.689  1.00 80.48      A    C  
ATOM   4552  NZ  LYS A 541       5.180   4.378 -42.232  1.00 72.84      A    N1+
ATOM   4553  N   SER A 542      -2.754   3.007 -39.316  1.00 95.44      A    N  
ATOM   4554  CA  SER A 542      -3.475   2.991 -38.050  1.00 94.93      A    C  
ATOM   4555  C   SER A 542      -4.651   2.015 -38.107  1.00 95.00      A    C  
ATOM   4556  O   SER A 542      -5.623   2.255 -38.821  1.00 92.87      A    O  
ATOM   4557  CB  SER A 542      -3.947   4.401 -37.700  1.00 92.38      A    C  
ATOM   4558  OG  SER A 542      -4.394   4.433 -36.361  1.00 78.41      A    O  
ATOM   4559  N   PHE A 543      -4.575   0.972 -37.319  1.00 95.97      A    N  
ATOM   4560  CA  PHE A 543      -5.575  -0.090 -37.237  1.00 95.70      A    C  
ATOM   4561  C   PHE A 543      -6.316  -0.037 -35.903  1.00 95.46      A    C  
ATOM   4562  O   PHE A 543      -5.903   0.660 -34.965  1.00 93.74      A    O  
ATOM   4563  CB  PHE A 543      -4.874  -1.433 -37.479  1.00 95.51      A    C  
ATOM   4564  CG  PHE A 543      -4.117  -1.480 -38.784  1.00 95.69      A    C  
ATOM   4565  CD1 PHE A 543      -4.809  -1.696 -39.992  1.00 93.00      A    C  
ATOM   4566  CD2 PHE A 543      -2.736  -1.229 -38.812  1.00 92.96      A    C  
ATOM   4567  CE1 PHE A 543      -4.128  -1.675 -41.210  1.00 91.82      A    C  
ATOM   4568  CE2 PHE A 543      -2.046  -1.208 -40.039  1.00 92.10      A    C  
ATOM   4569  CZ  PHE A 543      -2.736  -1.430 -41.244  1.00 93.03      A    C  
ATOM   4570  N   SER A 544      -7.422  -0.761 -35.798  1.00 94.32      A    N  
ATOM   4571  CA  SER A 544      -8.125  -1.020 -34.551  1.00 93.67      A    C  
ATOM   4572  C   SER A 544      -7.852  -2.439 -34.063  1.00 94.10      A    C  
ATOM   4573  O   SER A 544      -7.314  -3.271 -34.793  1.00 92.70      A    O  
ATOM   4574  CB  SER A 544      -9.620  -0.766 -34.734  1.00 91.09      A    C  
ATOM   4575  OG  SER A 544     -10.219  -1.817 -35.457  1.00 80.23      A    O  
ATOM   4576  N   LEU A 545      -8.254  -2.740 -32.828  1.00 92.49      A    N  
ATOM   4577  CA  LEU A 545      -8.148  -4.098 -32.294  1.00 92.27      A    C  
ATOM   4578  C   LEU A 545      -8.971  -5.112 -33.121  1.00 92.55      A    C  
ATOM   4579  O   LEU A 545      -8.600  -6.278 -33.189  1.00 90.72      A    O  
ATOM   4580  CB  LEU A 545      -8.598  -4.088 -30.818  1.00 90.52      A    C  
ATOM   4581  CG  LEU A 545      -7.812  -5.083 -29.949  1.00 87.62      A    C  
ATOM   4582  CD1 LEU A 545      -6.472  -4.495 -29.514  1.00 81.17      A    C  
ATOM   4583  CD2 LEU A 545      -8.589  -5.420 -28.668  1.00 80.54      A    C  
ATOM   4584  N   TYR A 546     -10.044  -4.654 -33.784  1.00 92.88      A    N  
ATOM   4585  CA  TYR A 546     -10.931  -5.475 -34.613  1.00 92.43      A    C  
ATOM   4586  C   TYR A 546     -10.307  -5.885 -35.955  1.00 93.21      A    C  
ATOM   4587  O   TYR A 546     -10.760  -6.847 -36.565  1.00 91.57      A    O  
ATOM   4588  CB  TYR A 546     -12.237  -4.714 -34.859  1.00 90.69      A    C  
ATOM   4589  CG  TYR A 546     -13.005  -4.368 -33.597  1.00 89.12      A    C  
ATOM   4590  CD1 TYR A 546     -13.765  -5.349 -32.940  1.00 83.26      A    C  
ATOM   4591  CD2 TYR A 546     -12.966  -3.057 -33.075  1.00 82.73      A    C  
ATOM   4592  CE1 TYR A 546     -14.485  -5.038 -31.781  1.00 80.66      A    C  
ATOM   4593  CE2 TYR A 546     -13.687  -2.732 -31.908  1.00 80.17      A    C  
ATOM   4594  CZ  TYR A 546     -14.448  -3.723 -31.265  1.00 82.44      A    C  
ATOM   4595  OH  TYR A 546     -15.159  -3.415 -30.132  1.00 78.50      A    O  
ATOM   4596  N   ASP A 547      -9.254  -5.197 -36.395  1.00 94.45      A    N  
ATOM   4597  CA  ASP A 547      -8.565  -5.491 -37.662  1.00 95.13      A    C  
ATOM   4598  C   ASP A 547      -7.509  -6.604 -37.523  1.00 95.91      A    C  
ATOM   4599  O   ASP A 547      -6.756  -6.880 -38.467  1.00 94.63      A    O  
ATOM   4600  CB  ASP A 547      -7.920  -4.205 -38.208  1.00 94.38      A    C  
ATOM   4601  CG  ASP A 547      -8.921  -3.063 -38.415  1.00 93.32      A    C  
ATOM   4602  OD1 ASP A 547      -9.956  -3.273 -39.078  1.00 88.39      A    O  
ATOM   4603  OD2 ASP A 547      -8.634  -1.951 -37.907  1.00 88.30      A    O1-
ATOM   4604  N   LEU A 548      -7.417  -7.210 -36.333  1.00 95.99      A    N  
ATOM   4605  CA  LEU A 548      -6.366  -8.149 -35.988  1.00 96.24      A    C  
ATOM   4606  C   LEU A 548      -6.916  -9.525 -35.601  1.00 96.20      A    C  
ATOM   4607  O   LEU A 548      -7.990  -9.660 -35.020  1.00 95.08      A    O  
ATOM   4608  CB  LEU A 548      -5.494  -7.571 -34.856  1.00 95.97      A    C  
ATOM   4609  CG  LEU A 548      -4.846  -6.212 -35.160  1.00 94.33      A    C  
ATOM   4610  CD1 LEU A 548      -4.017  -5.770 -33.961  1.00 86.63      A    C  
ATOM   4611  CD2 LEU A 548      -3.915  -6.245 -36.364  1.00 86.65      A    C  
ATOM   4612  N   GLU A 549      -6.120 -10.541 -35.871  1.00 95.82      A    N  
ATOM   4613  CA  GLU A 549      -6.400 -11.923 -35.498  1.00 95.97      A    C  
ATOM   4614  C   GLU A 549      -5.159 -12.597 -34.909  1.00 96.68      A    C  
ATOM   4615  O   GLU A 549      -4.018 -12.269 -35.252  1.00 95.99      A    O  
ATOM   4616  CB  GLU A 549      -6.979 -12.694 -36.700  1.00 94.23      A    C  
ATOM   4617  CG  GLU A 549      -6.012 -12.787 -37.895  1.00 90.63      A    C  
ATOM   4618  CD  GLU A 549      -6.585 -13.557 -39.092  1.00 92.28      A    C  
ATOM   4619  OE1 GLU A 549      -5.769 -14.172 -39.827  1.00 86.08      A    O  
ATOM   4620  OE2 GLU A 549      -7.814 -13.545 -39.303  1.00 88.41      A    O1-
ATOM   4621  N   VAL A 550      -5.395 -13.561 -34.027  1.00 96.30      A    N  
ATOM   4622  CA  VAL A 550      -4.357 -14.402 -33.452  1.00 96.43      A    C  
ATOM   4623  C   VAL A 550      -4.277 -15.696 -34.252  1.00 96.32      A    C  
ATOM   4624  O   VAL A 550      -5.292 -16.354 -34.472  1.00 95.41      A    O  
ATOM   4625  CB  VAL A 550      -4.616 -14.699 -31.966  1.00 95.96      A    C  
ATOM   4626  CG1 VAL A 550      -3.453 -15.468 -31.336  1.00 92.60      A    C  
ATOM   4627  CG2 VAL A 550      -4.800 -13.410 -31.162  1.00 92.56      A    C  
ATOM   4628  N   ARG A 551      -3.078 -16.082 -34.668  1.00 96.36      A    N  
ATOM   4629  CA  ARG A 551      -2.798 -17.359 -35.338  1.00 96.14      A    C  
ATOM   4630  C   ARG A 551      -1.589 -18.040 -34.726  1.00 96.01      A    C  
ATOM   4631  O   ARG A 551      -0.776 -17.414 -34.042  1.00 94.83      A    O  
ATOM   4632  CB  ARG A 551      -2.602 -17.168 -36.854  1.00 94.81      A    C  
ATOM   4633  CG  ARG A 551      -3.724 -16.361 -37.531  1.00 90.39      A    C  
ATOM   4634  CD  ARG A 551      -3.796 -16.567 -39.037  1.00 89.79      A    C  
ATOM   4635  NE  ARG A 551      -2.537 -16.255 -39.742  1.00 85.03      A    N  
ATOM   4636  CZ  ARG A 551      -2.412 -15.621 -40.899  1.00 86.04      A    C  
ATOM   4637  NH1 ARG A 551      -3.438 -15.129 -41.524  1.00 74.85      A    N1+
ATOM   4638  NH2 ARG A 551      -1.252 -15.480 -41.441  1.00 75.02      A    N  
ATOM   4639  N   ARG A 552      -1.457 -19.326 -35.006  1.00 95.39      A    N  
ATOM   4640  CA  ARG A 552      -0.235 -20.065 -34.693  1.00 94.79      A    C  
ATOM   4641  C   ARG A 552       0.897 -19.654 -35.623  1.00 94.64      A    C  
ATOM   4642  O   ARG A 552       0.715 -19.536 -36.837  1.00 92.39      A    O  
ATOM   4643  CB  ARG A 552      -0.505 -21.567 -34.764  1.00 92.92      A    C  
ATOM   4644  CG  ARG A 552      -1.275 -22.079 -33.541  1.00 84.99      A    C  
ATOM   4645  CD  ARG A 552      -0.331 -22.554 -32.431  1.00 82.77      A    C  
ATOM   4646  NE  ARG A 552       0.110 -23.933 -32.697  1.00 81.00      A    N  
ATOM   4647  CZ  ARG A 552       1.133 -24.559 -32.153  1.00 80.61      A    C  
ATOM   4648  NH1 ARG A 552       1.957 -23.965 -31.341  1.00 69.09      A    N1+
ATOM   4649  NH2 ARG A 552       1.322 -25.805 -32.414  1.00 72.19      A    N  
ATOM   4650  N   LEU A 553       2.090 -19.472 -35.041  1.00 93.91      A    N  
ATOM   4651  CA  LEU A 553       3.327 -19.219 -35.763  1.00 93.15      A    C  
ATOM   4652  C   LEU A 553       4.425 -20.122 -35.190  1.00 92.73      A    C  
ATOM   4653  O   LEU A 553       5.048 -19.802 -34.178  1.00 89.18      A    O  
ATOM   4654  CB  LEU A 553       3.663 -17.725 -35.682  1.00 91.12      A    C  
ATOM   4655  CG  LEU A 553       4.878 -17.324 -36.554  1.00 89.55      A    C  
ATOM   4656  CD1 LEU A 553       4.578 -17.457 -38.043  1.00 83.92      A    C  
ATOM   4657  CD2 LEU A 553       5.247 -15.874 -36.261  1.00 82.78      A    C  
ATOM   4658  N   GLY A 554       4.624 -21.272 -35.837  1.00 90.64      A    N  
ATOM   4659  CA  GLY A 554       5.487 -22.321 -35.304  1.00 90.23      A    C  
ATOM   4660  C   GLY A 554       4.930 -22.889 -33.992  1.00 91.46      A    C  
ATOM   4661  O   GLY A 554       3.788 -23.344 -33.933  1.00 88.17      A    O  
ATOM   4662  N   ASP A 555       5.747 -22.829 -32.940  1.00 93.09      A    N  
ATOM   4663  CA  ASP A 555       5.417 -23.246 -31.570  1.00 92.77      A    C  
ATOM   4664  C   ASP A 555       4.771 -22.135 -30.725  1.00 93.80      A    C  
ATOM   4665  O   ASP A 555       4.521 -22.326 -29.536  1.00 90.76      A    O  
ATOM   4666  CB  ASP A 555       6.702 -23.793 -30.903  1.00 89.60      A    C  
ATOM   4667  CG  ASP A 555       7.779 -22.713 -30.672  1.00 80.77      A    C  
ATOM   4668  OD1 ASP A 555       7.906 -21.805 -31.521  1.00 70.14      A    O  
ATOM   4669  OD2 ASP A 555       8.491 -22.772 -29.646  1.00 72.39      A    O1-
ATOM   4670  N   LYS A 556       4.475 -20.985 -31.323  1.00 94.39      A    N  
ATOM   4671  CA  LYS A 556       3.975 -19.779 -30.661  1.00 94.68      A    C  
ATOM   4672  C   LYS A 556       2.645 -19.318 -31.238  1.00 95.67      A    C  
ATOM   4673  O   LYS A 556       2.178 -19.810 -32.273  1.00 94.60      A    O  
ATOM   4674  CB  LYS A 556       5.056 -18.679 -30.738  1.00 92.74      A    C  
ATOM   4675  CG  LYS A 556       6.276 -19.090 -29.893  1.00 87.65      A    C  
ATOM   4676  CD  LYS A 556       7.478 -18.172 -30.088  1.00 79.06      A    C  
ATOM   4677  CE  LYS A 556       8.646 -18.859 -29.399  1.00 70.92      A    C  
ATOM   4678  NZ  LYS A 556       9.958 -18.301 -29.799  1.00 62.63      A    N1+
ATOM   4679  N   VAL A 557       2.032 -18.355 -30.569  1.00 96.15      A    N  
ATOM   4680  CA  VAL A 557       0.938 -17.546 -31.103  1.00 96.57      A    C  
ATOM   4681  C   VAL A 557       1.463 -16.168 -31.485  1.00 96.71      A    C  
ATOM   4682  O   VAL A 557       2.353 -15.622 -30.823  1.00 95.83      A    O  
ATOM   4683  CB  VAL A 557      -0.274 -17.452 -30.152  1.00 95.73      A    C  
ATOM   4684  CG1 VAL A 557      -0.960 -18.814 -30.047  1.00 90.68      A    C  
ATOM   4685  CG2 VAL A 557       0.092 -16.963 -28.757  1.00 89.94      A    C  
ATOM   4686  N   ALA A 558       0.926 -15.602 -32.566  1.00 96.99      A    N  
ATOM   4687  CA  ALA A 558       1.282 -14.285 -33.058  1.00 96.73      A    C  
ATOM   4688  C   ALA A 558       0.030 -13.542 -33.543  1.00 97.18      A    C  
ATOM   4689  O   ALA A 558      -0.974 -14.152 -33.891  1.00 96.53      A    O  
ATOM   4690  CB  ALA A 558       2.333 -14.429 -34.169  1.00 95.40      A    C  
ATOM   4691  N   VAL A 559       0.114 -12.210 -33.580  1.00 97.23      A    N  
ATOM   4692  CA  VAL A 559      -0.925 -11.354 -34.147  1.00 97.24      A    C  
ATOM   4693  C   VAL A 559      -0.634 -11.089 -35.613  1.00 97.27      A    C  
ATOM   4694  O   VAL A 559       0.501 -10.798 -35.982  1.00 96.11      A    O  
ATOM   4695  CB  VAL A 559      -1.054 -10.051 -33.346  1.00 95.98      A    C  
ATOM   4696  CG1 VAL A 559      -1.858  -8.973 -34.070  1.00 87.84      A    C  
ATOM   4697  CG2 VAL A 559      -1.786 -10.325 -32.027  1.00 86.66      A    C  
ATOM   4698  N   PHE A 560      -1.678 -11.147 -36.437  1.00 97.00      A    N  
ATOM   4699  CA  PHE A 560      -1.645 -10.817 -37.849  1.00 96.97      A    C  
ATOM   4700  C   PHE A 560      -2.706  -9.769 -38.180  1.00 96.94      A    C  
ATOM   4701  O   PHE A 560      -3.752  -9.707 -37.528  1.00 95.84      A    O  
ATOM   4702  CB  PHE A 560      -1.854 -12.081 -38.687  1.00 96.41      A    C  
ATOM   4703  CG  PHE A 560      -0.729 -13.086 -38.607  1.00 96.18      A    C  
ATOM   4704  CD1 PHE A 560       0.201 -13.186 -39.658  1.00 93.53      A    C  
ATOM   4705  CD2 PHE A 560      -0.605 -13.933 -37.498  1.00 93.59      A    C  
ATOM   4706  CE1 PHE A 560       1.246 -14.121 -39.605  1.00 92.64      A    C  
ATOM   4707  CE2 PHE A 560       0.448 -14.868 -37.430  1.00 92.63      A    C  
ATOM   4708  CZ  PHE A 560       1.363 -14.954 -38.484  1.00 93.51      A    C  
ATOM   4709  N   LEU A 561      -2.459  -8.973 -39.233  1.00 96.16      A    N  
ATOM   4710  CA  LEU A 561      -3.527  -8.226 -39.894  1.00 95.60      A    C  
ATOM   4711  C   LEU A 561      -4.500  -9.223 -40.527  1.00 95.51      A    C  
ATOM   4712  O   LEU A 561      -4.076 -10.134 -41.248  1.00 93.77      A    O  
ATOM   4713  CB  LEU A 561      -2.940  -7.292 -40.962  1.00 94.44      A    C  
ATOM   4714  CG  LEU A 561      -2.252  -6.043 -40.393  1.00 88.87      A    C  
ATOM   4715  CD1 LEU A 561      -1.464  -5.335 -41.499  1.00 82.88      A    C  
ATOM   4716  CD2 LEU A 561      -3.275  -5.049 -39.837  1.00 82.34      A    C  
ATOM   4717  N   GLN A 562      -5.790  -9.037 -40.269  1.00 94.51      A    N  
ATOM   4718  CA  GLN A 562      -6.840  -9.984 -40.619  1.00 93.54      A    C  
ATOM   4719  C   GLN A 562      -6.809 -10.343 -42.116  1.00 93.06      A    C  
ATOM   4720  O   GLN A 562      -6.750  -9.479 -42.992  1.00 88.79      A    O  
ATOM   4721  CB  GLN A 562      -8.196  -9.404 -40.191  1.00 90.71      A    C  
ATOM   4722  CG  GLN A 562      -9.289 -10.476 -40.153  1.00 81.96      A    C  
ATOM   4723  CD  GLN A 562     -10.637  -9.936 -39.675  1.00 79.01      A    C  
ATOM   4724  NE2 GLN A 562     -11.481 -10.770 -39.137  1.00 67.34      A    N  
ATOM   4725  OE1 GLN A 562     -10.958  -8.773 -39.804  1.00 69.45      A    O  
ATOM   4726  N   GLY A 563      -6.814 -11.627 -42.405  1.00 91.59      A    N  
ATOM   4727  CA  GLY A 563      -6.769 -12.150 -43.778  1.00 90.78      A    C  
ATOM   4728  C   GLY A 563      -5.439 -11.951 -44.515  1.00 91.65      A    C  
ATOM   4729  O   GLY A 563      -5.366 -12.205 -45.718  1.00 86.63      A    O  
ATOM   4730  N   THR A 564      -4.380 -11.514 -43.838  1.00 92.14      A    N  
ATOM   4731  CA  THR A 564      -3.046 -11.325 -44.430  1.00 92.23      A    C  
ATOM   4732  C   THR A 564      -1.986 -12.190 -43.738  1.00 92.83      A    C  
ATOM   4733  O   THR A 564      -2.178 -12.662 -42.622  1.00 90.46      A    O  
ATOM   4734  CB  THR A 564      -2.597  -9.855 -44.432  1.00 89.85      A    C  
ATOM   4735  CG2 THR A 564      -3.681  -8.868 -44.871  1.00 81.14      A    C  
ATOM   4736  OG1 THR A 564      -2.111  -9.464 -43.175  1.00 82.24      A    O  
ATOM   4737  N   ASP A 565      -0.819 -12.332 -44.364  1.00 92.16      A    N  
ATOM   4738  CA  ASP A 565       0.346 -12.977 -43.748  1.00 91.23      A    C  
ATOM   4739  C   ASP A 565       1.308 -11.984 -43.072  1.00 91.63      A    C  
ATOM   4740  O   ASP A 565       2.456 -12.306 -42.765  1.00 86.65      A    O  
ATOM   4741  CB  ASP A 565       1.053 -13.881 -44.770  1.00 87.50      A    C  
ATOM   4742  CG  ASP A 565       0.232 -15.120 -45.114  1.00 80.26      A    C  
ATOM   4743  OD1 ASP A 565      -0.463 -15.638 -44.204  1.00 69.92      A    O  
ATOM   4744  OD2 ASP A 565       0.333 -15.561 -46.279  1.00 71.19      A    O1-
ATOM   4745  N   ASN A 566       0.847 -10.758 -42.828  1.00 90.87      A    N  
ATOM   4746  CA  ASN A 566       1.637  -9.742 -42.140  1.00 90.93      A    C  
ATOM   4747  C   ASN A 566       1.525  -9.909 -40.625  1.00 92.85      A    C  
ATOM   4748  O   ASN A 566       0.568  -9.440 -40.007  1.00 91.25      A    O  
ATOM   4749  CB  ASN A 566       1.215  -8.336 -42.598  1.00 86.99      A    C  
ATOM   4750  CG  ASN A 566       1.668  -7.989 -43.996  1.00 78.21      A    C  
ATOM   4751  ND2 ASN A 566       1.059  -6.974 -44.592  1.00 68.04      A    N  
ATOM   4752  OD1 ASN A 566       2.585  -8.545 -44.570  1.00 69.31      A    O  
ATOM   4753  N   ALA A 567       2.525 -10.543 -40.035  1.00 93.94      A    N  
ATOM   4754  CA  ALA A 567       2.667 -10.637 -38.590  1.00 94.41      A    C  
ATOM   4755  C   ALA A 567       3.114  -9.299 -37.988  1.00 95.25      A    C  
ATOM   4756  O   ALA A 567       3.960  -8.593 -38.551  1.00 93.91      A    O  
ATOM   4757  CB  ALA A 567       3.635 -11.773 -38.251  1.00 92.57      A    C  
ATOM   4758  N   LEU A 568       2.570  -8.974 -36.840  1.00 96.18      A    N  
ATOM   4759  CA  LEU A 568       2.928  -7.793 -36.071  1.00 96.56      A    C  
ATOM   4760  C   LEU A 568       3.701  -8.181 -34.803  1.00 96.48      A    C  
ATOM   4761  O   LEU A 568       3.395  -9.170 -34.146  1.00 95.30      A    O  
ATOM   4762  CB  LEU A 568       1.666  -6.978 -35.722  1.00 96.40      A    C  
ATOM   4763  CG  LEU A 568       0.834  -6.496 -36.931  1.00 95.50      A    C  
ATOM   4764  CD1 LEU A 568      -0.321  -5.629 -36.435  1.00 92.03      A    C  
ATOM   4765  CD2 LEU A 568       1.653  -5.669 -37.921  1.00 92.18      A    C  
ATOM   4766  N   MET A 569       4.689  -7.370 -34.453  1.00 96.41      A    N  
ATOM   4767  CA  MET A 569       5.357  -7.428 -33.158  1.00 96.22      A    C  
ATOM   4768  C   MET A 569       5.260  -6.056 -32.505  1.00 96.65      A    C  
ATOM   4769  O   MET A 569       5.564  -5.041 -33.136  1.00 95.93      A    O  
ATOM   4770  CB  MET A 569       6.809  -7.872 -33.330  1.00 94.81      A    C  
ATOM   4771  CG  MET A 569       7.550  -8.044 -31.997  1.00 87.49      A    C  
ATOM   4772  SD  MET A 569       6.915  -9.338 -30.885  1.00 82.90      A    S  
ATOM   4773  CE  MET A 569       7.233 -10.817 -31.863  1.00 70.70      A    C  
ATOM   4774  N   PHE A 570       4.832  -6.020 -31.256  1.00 96.33      A    N  
ATOM   4775  CA  PHE A 570       4.551  -4.776 -30.568  1.00 96.39      A    C  
ATOM   4776  C   PHE A 570       5.741  -4.295 -29.742  1.00 95.85      A    C  
ATOM   4777  O   PHE A 570       6.442  -5.066 -29.089  1.00 94.76      A    O  
ATOM   4778  CB  PHE A 570       3.274  -4.905 -29.747  1.00 96.34      A    C  
ATOM   4779  CG  PHE A 570       2.019  -5.010 -30.598  1.00 96.55      A    C  
ATOM   4780  CD1 PHE A 570       1.241  -3.873 -30.846  1.00 95.12      A    C  
ATOM   4781  CD2 PHE A 570       1.645  -6.241 -31.166  1.00 94.97      A    C  
ATOM   4782  CE1 PHE A 570       0.089  -3.956 -31.637  1.00 94.61      A    C  
ATOM   4783  CE2 PHE A 570       0.499  -6.331 -31.966  1.00 94.59      A    C  
ATOM   4784  CZ  PHE A 570      -0.278  -5.189 -32.204  1.00 95.42      A    C  
ATOM   4785  N   TYR A 571       5.942  -2.974 -29.748  1.00 95.35      A    N  
ATOM   4786  CA  TYR A 571       6.777  -2.325 -28.755  1.00 94.82      A    C  
ATOM   4787  C   TYR A 571       6.141  -2.506 -27.367  1.00 93.97      A    C  
ATOM   4788  O   TYR A 571       4.931  -2.358 -27.243  1.00 92.31      A    O  
ATOM   4789  CB  TYR A 571       6.927  -0.835 -29.071  1.00 94.80      A    C  
ATOM   4790  CG  TYR A 571       7.643  -0.554 -30.367  1.00 95.45      A    C  
ATOM   4791  CD1 TYR A 571       9.054  -0.588 -30.429  1.00 94.19      A    C  
ATOM   4792  CD2 TYR A 571       6.918  -0.240 -31.535  1.00 94.32      A    C  
ATOM   4793  CE1 TYR A 571       9.725  -0.313 -31.624  1.00 94.02      A    C  
ATOM   4794  CE2 TYR A 571       7.578   0.039 -32.735  1.00 94.12      A    C  
ATOM   4795  CZ  TYR A 571       8.990   0.015 -32.778  1.00 94.96      A    C  
ATOM   4796  OH  TYR A 571       9.640   0.294 -33.954  1.00 94.14      A    O  
ATOM   4797  N   PRO A 572       6.929  -2.796 -26.330  1.00 91.41      A    N  
ATOM   4798  CA  PRO A 572       6.413  -2.746 -24.971  1.00 89.60      A    C  
ATOM   4799  C   PRO A 572       6.057  -1.293 -24.636  1.00 89.13      A    C  
ATOM   4800  O   PRO A 572       6.915  -0.413 -24.775  1.00 85.74      A    O  
ATOM   4801  CB  PRO A 572       7.539  -3.307 -24.094  1.00 86.69      A    C  
ATOM   4802  CG  PRO A 572       8.806  -2.970 -24.880  1.00 83.79      A    C  
ATOM   4803  CD  PRO A 572       8.357  -3.053 -26.333  1.00 87.91      A    C  
ATOM   4804  N   PRO A 573       4.817  -0.994 -24.227  1.00 87.57      A    N  
ATOM   4805  CA  PRO A 573       4.419   0.371 -23.904  1.00 85.99      A    C  
ATOM   4806  C   PRO A 573       5.192   0.920 -22.694  1.00 85.20      A    C  
ATOM   4807  O   PRO A 573       5.505   0.175 -21.769  1.00 80.45      A    O  
ATOM   4808  CB  PRO A 573       2.911   0.321 -23.647  1.00 82.91      A    C  
ATOM   4809  CG  PRO A 573       2.455  -0.983 -24.301  1.00 81.27      A    C  
ATOM   4810  CD  PRO A 573       3.666  -1.882 -24.148  1.00 83.93      A    C  
ATOM   4811  N   ALA A 574       5.488   2.222 -22.684  1.00 81.70      A    N  
ATOM   4812  CA  ALA A 574       6.281   2.843 -21.622  1.00 80.19      A    C  
ATOM   4813  C   ALA A 574       5.461   3.183 -20.352  1.00 79.85      A    C  
ATOM   4814  O   ALA A 574       5.553   4.281 -19.800  1.00 74.55      A    O  
ATOM   4815  CB  ALA A 574       7.027   4.051 -22.193  1.00 76.98      A    C  
ATOM   4816  N   TYR A 575       4.629   2.238 -19.920  1.00 78.88      A    N  
ATOM   4817  CA  TYR A 575       3.857   2.287 -18.688  1.00 78.04      A    C  
ATOM   4818  C   TYR A 575       3.732   0.876 -18.110  1.00 79.29      A    C  
ATOM   4819  O   TYR A 575       3.950  -0.112 -18.815  1.00 75.38      A    O  
ATOM   4820  CB  TYR A 575       2.500   2.975 -18.920  1.00 74.19      A    C  
ATOM   4821  CG  TYR A 575       1.815   2.710 -20.234  1.00 71.74      A    C  
ATOM   4822  CD1 TYR A 575       1.915   3.643 -21.283  1.00 66.06      A    C  
ATOM   4823  CD2 TYR A 575       1.036   1.563 -20.419  1.00 64.85      A    C  
ATOM   4824  CE1 TYR A 575       1.239   3.432 -22.492  1.00 60.79      A    C  
ATOM   4825  CE2 TYR A 575       0.366   1.336 -21.633  1.00 60.56      A    C  
ATOM   4826  CZ  TYR A 575       0.467   2.276 -22.665  1.00 59.80      A    C  
ATOM   4827  OH  TYR A 575      -0.190   2.053 -23.844  1.00 54.27      A    O  
ATOM   4828  N   GLY A 576       3.444   0.793 -16.814  1.00 78.62      A    N  
ATOM   4829  CA  GLY A 576       3.306  -0.460 -16.093  1.00 79.27      A    C  
ATOM   4830  C   GLY A 576       1.899  -1.031 -16.209  1.00 80.69      A    C  
ATOM   4831  O   GLY A 576       0.937  -0.305 -16.454  1.00 79.12      A    O  
ATOM   4832  N   PHE A 577       1.789  -2.332 -15.984  1.00 82.18      A    N  
ATOM   4833  CA  PHE A 577       0.541  -3.067 -15.973  1.00 82.14      A    C  
ATOM   4834  C   PHE A 577       0.585  -4.159 -14.911  1.00 81.90      A    C  
ATOM   4835  O   PHE A 577       1.656  -4.643 -14.538  1.00 78.62      A    O  
ATOM   4836  CB  PHE A 577       0.298  -3.699 -17.337  1.00 80.16      A    C  
ATOM   4837  CG  PHE A 577       0.179  -2.715 -18.470  1.00 80.04      A    C  
ATOM   4838  CD1 PHE A 577      -1.039  -2.066 -18.714  1.00 75.43      A    C  
ATOM   4839  CD2 PHE A 577       1.276  -2.473 -19.317  1.00 75.41      A    C  
ATOM   4840  CE1 PHE A 577      -1.183  -1.228 -19.820  1.00 72.67      A    C  
ATOM   4841  CE2 PHE A 577       1.136  -1.637 -20.431  1.00 71.54      A    C  
ATOM   4842  CZ  PHE A 577      -0.098  -1.025 -20.688  1.00 73.58      A    C  
ATOM   4843  N   ASN A 578      -0.588  -4.603 -14.484  1.00 82.91      A    N  
ATOM   4844  CA  ASN A 578      -0.674  -5.890 -13.819  1.00 83.58      A    C  
ATOM   4845  C   ASN A 578      -0.362  -6.994 -14.851  1.00 85.13      A    C  
ATOM   4846  O   ASN A 578      -1.013  -7.069 -15.887  1.00 84.32      A    O  
ATOM   4847  CB  ASN A 578      -2.073  -6.025 -13.196  1.00 80.95      A    C  
ATOM   4848  CG  ASN A 578      -2.234  -7.355 -12.495  1.00 77.33      A    C  
ATOM   4849  ND2 ASN A 578      -2.317  -7.365 -11.183  1.00 69.12      A    N  
ATOM   4850  OD1 ASN A 578      -2.259  -8.405 -13.097  1.00 70.10      A    O  
ATOM   4851  N   GLU A 579       0.622  -7.852 -14.551  1.00 84.58      A    N  
ATOM   4852  CA  GLU A 579       1.061  -8.894 -15.483  1.00 85.97      A    C  
ATOM   4853  C   GLU A 579      -0.093  -9.812 -15.922  1.00 87.54      A    C  
ATOM   4854  O   GLU A 579      -0.198 -10.143 -17.096  1.00 86.41      A    O  
ATOM   4855  CB  GLU A 579       2.166  -9.767 -14.850  1.00 83.52      A    C  
ATOM   4856  CG  GLU A 579       3.520  -9.067 -14.752  1.00 77.84      A    C  
ATOM   4857  CD  GLU A 579       4.661 -10.044 -14.395  1.00 76.40      A    C  
ATOM   4858  OE1 GLU A 579       5.791  -9.870 -14.907  1.00 69.22      A    O  
ATOM   4859  OE2 GLU A 579       4.433 -11.008 -13.645  1.00 70.92      A    O1-
ATOM   4860  N   THR A 580      -0.968 -10.173 -14.999  1.00 87.77      A    N  
ATOM   4861  CA  THR A 580      -2.100 -11.068 -15.264  1.00 88.44      A    C  
ATOM   4862  C   THR A 580      -3.127 -10.424 -16.197  1.00 89.73      A    C  
ATOM   4863  O   THR A 580      -3.599 -11.063 -17.128  1.00 88.25      A    O  
ATOM   4864  CB  THR A 580      -2.781 -11.475 -13.948  1.00 86.51      A    C  
ATOM   4865  CG2 THR A 580      -3.683 -12.687 -14.123  1.00 73.85      A    C  
ATOM   4866  OG1 THR A 580      -1.832 -11.823 -12.973  1.00 76.16      A    O  
ATOM   4867  N   SER A 581      -3.438  -9.141 -15.973  1.00 88.83      A    N  
ATOM   4868  CA  SER A 581      -4.381  -8.401 -16.825  1.00 88.84      A    C  
ATOM   4869  C   SER A 581      -3.778  -8.053 -18.189  1.00 90.17      A    C  
ATOM   4870  O   SER A 581      -4.487  -8.045 -19.189  1.00 88.68      A    O  
ATOM   4871  CB  SER A 581      -4.829  -7.110 -16.140  1.00 86.08      A    C  
ATOM   4872  OG  SER A 581      -5.401  -7.382 -14.875  1.00 74.93      A    O  
ATOM   4873  N   PHE A 582      -2.473  -7.787 -18.254  1.00 89.97      A    N  
ATOM   4874  CA  PHE A 582      -1.799  -7.447 -19.501  1.00 90.85      A    C  
ATOM   4875  C   PHE A 582      -1.316  -8.663 -20.303  1.00 91.70      A    C  
ATOM   4876  O   PHE A 582      -0.897  -8.523 -21.449  1.00 91.62      A    O  
ATOM   4877  CB  PHE A 582      -0.663  -6.455 -19.232  1.00 90.14      A    C  
ATOM   4878  CG  PHE A 582      -0.238  -5.694 -20.472  1.00 90.04      A    C  
ATOM   4879  CD1 PHE A 582       1.000  -5.946 -21.081  1.00 87.93      A    C  
ATOM   4880  CD2 PHE A 582      -1.110  -4.749 -21.040  1.00 87.63      A    C  
ATOM   4881  CE1 PHE A 582       1.380  -5.243 -22.243  1.00 86.67      A    C  
ATOM   4882  CE2 PHE A 582      -0.735  -4.045 -22.206  1.00 85.87      A    C  
ATOM   4883  CZ  PHE A 582       0.508  -4.294 -22.803  1.00 87.08      A    C  
ATOM   4884  N   PHE A 583      -1.427  -9.866 -19.737  1.00 92.53      A    N  
ATOM   4885  CA  PHE A 583      -0.996 -11.122 -20.350  1.00 93.57      A    C  
ATOM   4886  C   PHE A 583      -1.386 -11.265 -21.837  1.00 94.04      A    C  
ATOM   4887  O   PHE A 583      -0.494 -11.517 -22.648  1.00 93.89      A    O  
ATOM   4888  CB  PHE A 583      -1.518 -12.291 -19.514  1.00 93.64      A    C  
ATOM   4889  CG  PHE A 583      -1.230 -13.653 -20.101  1.00 94.39      A    C  
ATOM   4890  CD1 PHE A 583      -2.161 -14.274 -20.960  1.00 93.49      A    C  
ATOM   4891  CD2 PHE A 583      -0.027 -14.304 -19.800  1.00 93.53      A    C  
ATOM   4892  CE1 PHE A 583      -1.883 -15.536 -21.497  1.00 93.04      A    C  
ATOM   4893  CE2 PHE A 583       0.251 -15.570 -20.327  1.00 92.90      A    C  
ATOM   4894  CZ  PHE A 583      -0.675 -16.191 -21.179  1.00 94.00      A    C  
ATOM   4895  N   PRO A 584      -2.657 -11.059 -22.252  1.00 94.26      A    N  
ATOM   4896  CA  PRO A 584      -3.038 -11.241 -23.651  1.00 94.26      A    C  
ATOM   4897  C   PRO A 584      -2.368 -10.256 -24.609  1.00 94.81      A    C  
ATOM   4898  O   PRO A 584      -2.240 -10.567 -25.788  1.00 93.85      A    O  
ATOM   4899  CB  PRO A 584      -4.564 -11.095 -23.676  1.00 93.00      A    C  
ATOM   4900  CG  PRO A 584      -4.870 -10.229 -22.460  1.00 91.06      A    C  
ATOM   4901  CD  PRO A 584      -3.821 -10.695 -21.452  1.00 93.38      A    C  
ATOM   4902  N   PHE A 585      -1.909  -9.105 -24.136  1.00 94.87      A    N  
ATOM   4903  CA  PHE A 585      -1.134  -8.147 -24.921  1.00 94.83      A    C  
ATOM   4904  C   PHE A 585       0.365  -8.466 -24.888  1.00 95.11      A    C  
ATOM   4905  O   PHE A 585       1.032  -8.434 -25.923  1.00 94.55      A    O  
ATOM   4906  CB  PHE A 585      -1.399  -6.729 -24.402  1.00 94.16      A    C  
ATOM   4907  CG  PHE A 585      -2.836  -6.275 -24.527  1.00 93.94      A    C  
ATOM   4908  CD1 PHE A 585      -3.291  -5.699 -25.727  1.00 91.39      A    C  
ATOM   4909  CD2 PHE A 585      -3.721  -6.414 -23.446  1.00 91.18      A    C  
ATOM   4910  CE1 PHE A 585      -4.617  -5.255 -25.840  1.00 90.20      A    C  
ATOM   4911  CE2 PHE A 585      -5.052  -5.978 -23.553  1.00 90.14      A    C  
ATOM   4912  CZ  PHE A 585      -5.493  -5.392 -24.750  1.00 91.48      A    C  
ATOM   4913  N   ALA A 586       0.882  -8.823 -23.711  1.00 94.59      A    N  
ATOM   4914  CA  ALA A 586       2.299  -9.098 -23.494  1.00 94.36      A    C  
ATOM   4915  C   ALA A 586       2.841 -10.240 -24.371  1.00 94.96      A    C  
ATOM   4916  O   ALA A 586       4.010 -10.214 -24.757  1.00 94.28      A    O  
ATOM   4917  CB  ALA A 586       2.502  -9.404 -22.007  1.00 93.08      A    C  
ATOM   4918  N   LEU A 587       1.991 -11.196 -24.744  1.00 95.76      A    N  
ATOM   4919  CA  LEU A 587       2.315 -12.291 -25.668  1.00 96.06      A    C  
ATOM   4920  C   LEU A 587       2.854 -11.806 -27.022  1.00 96.20      A    C  
ATOM   4921  O   LEU A 587       3.620 -12.519 -27.657  1.00 95.13      A    O  
ATOM   4922  CB  LEU A 587       1.040 -13.117 -25.911  1.00 95.72      A    C  
ATOM   4923  CG  LEU A 587       0.568 -13.929 -24.701  1.00 95.01      A    C  
ATOM   4924  CD1 LEU A 587      -0.837 -14.461 -24.977  1.00 93.10      A    C  
ATOM   4925  CD2 LEU A 587       1.501 -15.106 -24.401  1.00 92.84      A    C  
ATOM   4926  N   PHE A 588       2.451 -10.612 -27.451  1.00 96.69      A    N  
ATOM   4927  CA  PHE A 588       2.783 -10.052 -28.758  1.00 96.89      A    C  
ATOM   4928  C   PHE A 588       3.765  -8.881 -28.689  1.00 96.64      A    C  
ATOM   4929  O   PHE A 588       4.124  -8.304 -29.717  1.00 95.60      A    O  
ATOM   4930  CB  PHE A 588       1.482  -9.676 -29.472  1.00 96.88      A    C  
ATOM   4931  CG  PHE A 588       0.410 -10.753 -29.396  1.00 97.05      A    C  
ATOM   4932  CD1 PHE A 588       0.647 -12.029 -29.923  1.00 95.79      A    C  
ATOM   4933  CD2 PHE A 588      -0.804 -10.482 -28.751  1.00 95.72      A    C  
ATOM   4934  CE1 PHE A 588      -0.328 -13.035 -29.818  1.00 95.09      A    C  
ATOM   4935  CE2 PHE A 588      -1.789 -11.482 -28.638  1.00 95.13      A    C  
ATOM   4936  CZ  PHE A 588      -1.547 -12.757 -29.171  1.00 95.64      A    C  
ATOM   4937  N   CYS A 589       4.234  -8.550 -27.502  1.00 95.91      A    N  
ATOM   4938  CA  CYS A 589       5.282  -7.572 -27.266  1.00 94.91      A    C
[truncated: 255,981 more chars]
